# Supplementary material for: Giant viral signatures on the Greenland ice sheet
Source: Microbiome. 2024 May 17;12:91. doi: 10.1186/s40168-024-01796-y (PMC11100222; doi:10.1186/s40168-024-01796-y)
Supplement: Supplementary file 2 — Additional file 2. Table S1: Samples info. Table S2: ViralRecall GV Count. Table S3: Normalized VRGV Counts. Table S4: NCBI QC GV Counts. Table S5: % identity PolB. Table S6: GVMAG. Table S7: GVMAG ANI %. Table S8: GV MAGs funct ann. Table S9: Percentages 18S rRNA MT. Table S10: Abun Table MetagenomeSSU. Table S11: BARRNAP results. Table S12: CoverM-Mapping [file 40168_2024_1796_MOESM2_ESM.xlsx]

## Sheet: Table S1 - Samples info
Year	Field Camping	Glacier	Type	Material	Color	Code	Field sample names ( * also investigated in)	AssemblyType	mL filtered for DNA/RNA	Location	#contigs(>=0bp)	#contigs(>=1000bp)	#contigs(>=5000bp)	#contigs(>=10000bp)	#contigs(>=25000bp)	#contigs(>=50000bp)	Totallength(>=0bp)	Totallength(>=1000bp)	Totallength(>=5000bp)	Totallength(>=10000bp	Totallength(>=25000bp	Totallength(>=50000bp	#contigs	Largestcontig	Totallength	GC(%)	N50	N90	L50	L90	TotalReads	#left	#right	Mapped(%)	Properlypaired(%)	Avg.coveragedepth	Coverage>=1x(%)	#N'sper100kbp	Observed Diversity	Shannon Diversity Index	Inverse Simpson Diversity Index
2019	MIT19	Mittivakkat	DarkIce	SurfaceIce	Dark	MG11	MIT-6	Metagenome		65.6891 N 37.8638 E	610797	27406	2161	864	203	37	256372552	72336441	27521289	18700204	8701769	3104698	88803	304021	113532473	61.25	1482	582	14424	67698	31349394	15674697	15674697	77.68	73.82	20	99.9	0	167	4.15928	32.9058
2019	MIT19	Mittivakkat	RedSnow	Snow	Red	MG12	MIT-1	Metagenome	1000	65.6941 N 37.8338 E	387078	9889	1518	456	30	3	131985421	31096539	14310269	7009237	1000671	164755	26416	60838	42124343	43.05	2663	617	3389	18781	17214520	8607260	8607260	53.62	49.37	19	99.92	0	150	3.2442	16.7973
2019	MIT19	Mittivakkat	RedSnow	Snow	Red	MG12_md	MIT-1	Metagenome	-	65.6941 N 37.8338 E	14110	14110	1718	895	329	108	53062154	53062154	30419818	24754756	15814195	8189424	14110	487884	53062154	43.33	8068	1322	1093	9470	51761970	25880985	25880985	53.2	44.12	41	99.82	158.44	164	3.23252	16.4039
2019	MIT19	Mittivakkat	DarkIce	SurfaceIce	Dark	MG14	MIT-3	Metagenome	250	65.6938 N 37.8402 E	482798	18419	611	142	37	10	182118175	36782987	6331808	3261972	1713005	724241	64284	117491	67590253	58.22	1097	565	15561	51536	15230386	7615193	7615193	60.15	58.33	12	99.87	0	164	4.40123	47.1574
2019	GrIS19	HeimGlacier	DarkIce	SurfaceIce	Dark	MG19	HE2	Metagenome	1550	65.9930 N 38.4472 E	541681	18644	1548	642	141	21	208437588	49147408	19041998	12839275	5232192	1248534	70725	91984	83697014	55.63	1279	566	12135	54959	27595464	13797732	13797732	71.08	66.03	20	99.91	0	165	2.87455	5.29973
2020	GrIS20	GreenlandIceSheet	RedSnow	Snow	Red	MG22	GR20-2	Metagenome	80	61.1255 N 46.8288 E	512679	14251	2140	915	113	7	189346976	45628666	24307158	15743393	3846334	397852	48001	71225	68210381	52.56	1900	589	5461	35381	24612124	12306062	12306062	56.19	52	17	99.92	0	165	2.87645	7.15814
2020	GrIS20	GreenlandIceSheet	CoreSnowGreenLayerCryoSed	IceCore	Green	MG23	GR20-CO6	Metagenome	1100	61.1753 N 46.8195 E	520687	21049	718	204	20	3	201632013	40028681	6877271	3356991	708593	165879	77494	61372	77948306	56.98	1024	560	20007	62735	14659050	7329525	7329525	58.53	55.84	10	99.88	0	167	4.28501	29.9394
2020	GrIS20	GreenlandIceSheet	CoreSnowGreenLayerCryoSed	IceCore	Green	MG24	GR20-CO11	Metagenome	1000	61.1753 N 46.8195 E	571011	34539	2205	682	110	23	251893343	81392979	23328167	13020999	4553170	1681955	92858	137516	120919062	58.65	1553	600	17497	70677	27070944	13535472	13535472	74.67	70.28	15	99.88	0	168	4.27212	34.6304
2020	GrIS20	GreenlandIceSheet	CoreSnowGreenLayerCryoSed	IceCore	Green	MG25	GR20-CO9	Metagenome	1000	61.1753 N 46.8195 E	587897	22863	762	205	35	3	227498788	44041162	7469704	3793866	1215806	157693	86903	53170	86912254	58.46	1013	557	22282	70418	10778584	5389292	5389292	61.25	58.83	7	99.89	0	165	4.23048	28.4841
2020	GrIS20	GreenlandIceSheet	GreenSnow	Snow	Green	MG26	GR20-4	Metagenome	200	61.0998 N 46.833 E	692501	19578	1068	378	72	11	246733027	42349237	12240007	7571233	3001920	927222	77678	246991	81216276	55.83	1043	559	17872	62282	12513520	6256760	6256760	56.17	53.65	9	99.92	0	160	3.73798	18.2605
2020	GrIS20	GreenlandIceSheet	Green Snow Biofilm	Snow	Biofilm	MG27	GR20-5	Metagenome	125 (1/2)	61.0998 N 46.833 E	541374	13049	489	141	42	11	189128624	26189301	5665185	3405557	1905129	855577	60299	123011	57435141	54.62	919	547	15693	49307	14259766	7129883	7129883	46.36	43.07	10	99.9	0	161	3.80735	19.0946
2020	GrIS20	GreenlandIceSheet	RedSnow	Snow	Red	MG28	GR20-6	Metagenome	350	61.0998 N 46.833 E	335932	3124	78	12	1	0	96352283	5538407	573817	166492	25850	0	18561	25850	15462579	54.33	782	531	5633	15555	12418340	6209170	6209170	65.05	53.78	42	99.94	0	106	2.36791	6.6853
2020	GrIS20	GreenlandIceSheet	RedSnow	Snow	Red	MG28_md	GR20-6	Metagenome	-	61.0998 N 46.833 E	17670	17670	411	30	2	0	32342522	32342522	2883125	475527	75958	0	17670	41400	32342522	54.4	1880	1102	5321	14583	38751384	19375692	19375692	60.39	44.02	51	99.89	57.11	121	2.3561	6.66242
2019	MIT19	Mittivakkat	RedSnow	Snow	Red	MG3	MIT-2	Metagenome	500	65.6944 N 37.8347 E	504830	11233	499	261	44	2	171657747	22646559	6292314	4620369	1369751	106466	53437	53439	50747541	54.99	909	550	14101	43740	10888876	5444438	5444438	46.15	43.96	9	99.91	0	162	4.07287	35.9811
2019	MIT19	Mittivakkat	RedSnow	Snow	Red	MG3_md	MIT-2	Metagenome	-	65.6944 N 37.8347 E	45184	45184	5891	2531	759	235	161370097	161370097	88252809	65190742	37939017	19958029	45184	330526	161370097	54.66	6187	1313	4529	31022	61325802	30662901	30662901	67.56	63.13	24	99.88	101.47	169	4.09282	37.3704
2020	GrIS20	GreenlandIceSheet	Cryoconite	Sediment	Cryoconite	MG30	GR20-11	Metagenome	250 (1/2 filt)	61.0764 N 46.7922 E	754670	28357	1829	485	91	29	295772482	67082364	19174036	10186051	4472673	2371205	98755	208857	113774247	58.86	1278	566	19286	77313	25599256	12799628	12799628	72.63	69.07	15	99.89	0	169	4.25784	35.4871
2020	GrIS20	GreenlandIceSheet	DarkIce	SurfaceIce	Dark	MG31	GR20-12	Metagenome	500	61.0764 N 46.7922 E	443087	11766	411	155	39	8	150060466	22787956	5097559	3375290	1662533	569450	48289	131315	47187764	58.23	969	553	12585	39298	13975774	6987887	6987887	63.58	59.19	17	99.89	0	166	2.78747	5.54944
2019	MIT19	Mittivakkat	DarkIce	SurfaceIce	Dark	MG5	MIT-4	Metagenome	250	65.6926 N 37.8511 E	721022	33413	1599	506	134	44	291424069	74258567	19312705	12165653	6665756	3491525	106221	178876	123243053	60	1267	576	22132	83192	25407224	12703612	12703612	73.62	70.32	14	99.88	0	168	4.28711	38.8932
2019	MIT19	Mittivakkat	DarkIce	SurfaceIce	Dark	MG6	MIT-5	Metagenome	600	65.6905 N 37.8572 E	538142	19414	1010	217	35	12	200486479	42607653	9709185	4418126	1745210	923692	64069	136135	72472515	59.79	1238	570	13674	50455	13038236	6519118	6519118	65.35	61.97	12	99.89	0	164	3.95456	19.4216
2019	GrIS19	Brucknerglacier	RedSnow	Snow	Red	MG7	BR-1	Metagenome	500	65.9503 N 38.5188 E	253316	15900	1066	334	68	19	114323298	37989805	11936684	6999681	3177161	1422434	45553	127961	58206823	60.32	1455	598	8433	34867	13511390	6755695	6755695	78.27	73.97	17	99.89	0	157	3.96716	26.9593
2019	GrIS19	HeimGlacier	DarkIce	SurfaceIce	Dark	MG8	HE1	Metagenome	750	65.9930 N 38.4472 E	341981	18115	1748	594	108	14	150247384	48265518	18932783	11069707	3981053	885289	52782	94467	71715347	60.23	1659	600	8254	39625	12963586	6481793	6481793	73.2	70.58	12	99.9	0	159	3.80295	17.3292
2019	GrIS19	HeimGlacier	DarkIce	SurfaceIce	Dark	MG8_md	HE1	Metagenome	-	65.9930 N 38.4472 E	40113	40113	6263	2659	774	245	157944778	157944778	92760922	67812161	39212606	21204133	40113	433737	157944778	61.04	7371	1398	3968	26615	72038334	36019167	36019167	82.38	79.8	37	99.86	120.22	166	3.77394	16.0861
2020	GrIS20	GreenlandIceSheet	DarkIce	SurfaceIce	Dark	Metavirome	-	Metavirome		61.0764 N 46.7922 E	264337	25149	2547	781	25	0	150698323	62307934	23380802	11153524	693227	0	75701	36621	97051472	54.14	1429	602	13452	57994	11785603	5180472	5180472	88.34	66.92	11	99.88	0	NA	NA	NA
2020	GrIS20	GreenlandIceSheet	DarkIce	SurfaceIce	Dark	MG32	-	Metagenome		61.0632 N 46.8112 E	3971	3454	2417	1905	997	438	94939460	94597852	92069026	88378127	73444536	53464437	3921	700806	94925028	58.85	60939	13299	330	1652	32096577	15891155	15891155	34.76	0.01	69.2193	94.69	0.32	159	3.07533	6.71175
2019	MIT19	Mittivakkat	DarkIce	SurfaceIce	Dark	MG11	MIT-6	Metatranscriptome		65.6891 N 37.8638 E	304	14	0	0	0	0	138099	21345	0	0	0	0	53	2305	45643	44.6	896	523	16	45	1179528	589764	589764	0.12	0.11	2	10.29	0	167	4.15928	32.9058
2019	MIT19	Mittivakkat	RedSnow	Snow	Red	MT12	MIT-1	Metatranscriptome	1050	65.6941 N 37.8338 E	465	19	0	0	0	0	222473	24407	0	0	0	0	137	2157	100538	45.2	700	524	51	118	1887263	943624	943624	0.08	0.08	1	7.79	0	315	2.98278	10.2964
2019	MIT19	Mittivakkat	DarkIce	SurfaceIce	Dark	MT14	MIT-3	Metatranscriptome	250	65.6938 N 37.8402 E	476	11	0	0	0	0	207810	14440	0	0	0	0	85	1689	64430	45.51	761	535	32	73	1680520	840260	840260	0.15	0.15	2	6.29	0	333	4.56764	39.6382
2019	GrIS19	HeimGlacier	DarkIce	SurfaceIce	Dark	MT19	HE2	Metatranscriptome	120	65.9930 N 38.4472 E	428	44	1	0	0	0	242516	70299	8281	0	0	0	144	8281	135831	41.24	1011	562	42	119	1969980	984990	984990	0.1	0.09	1	5.84	0	327	2.6523	6.14704
2020	GrIS20	GreenlandIceSheet	RedSnow	Snow	Red	MT22	GR20-2	Metatranscriptome		61.1255 N 46.8288 E	657	37	0	0	0	0	318322	47532	0	0	0	0	177	2035	142477	40.39	821	551	63	150	2005221	1002560	1002560	0.23	0.22	1	7.82	0	331	3.33268	12.8526
2020	GrIS20	GreenlandIceSheet	CoreSnowGreenLayerCryoSed	IceCore	Green	MT23	GR20-CO6	Metatranscriptome		61.1753 N 46.8195 E	412	5	0	0	0	0	166537	9717	0	0	0	0	50	3711	36976	46.81	659	514	17	43	1723857	861928	861928	0.33	0.31	17	6.23	0	333	5.01831	93.3202
2020	GrIS20	GreenlandIceSheet	CoreSnowGreenLayerCryoSed	IceCore	Green	MT24	GR20-CO11	Metatranscriptome		61.1753 N 46.8195 E	158	6	0	0	0	0	69756	8548	0	0	0	0	26	2496	21269	43.5	810	530	9	22	700462	350231	350231	0.03	0.03	1	13.4	0	329	4.89794	81.9494
2020	GrIS20	GreenlandIceSheet	CoreSnowGreenLayerCryoSed	IceCore	Green	MT25	GR20-CO9	Metatranscriptome		61.1753 N 46.8195 E	361	18	0	0	0	0	169783	33497	0	0	0	0	54	3714	57687	40.17	1258	548	14	44	1627412	813695	813695	0.33	0.28	4	0.520139	0	332	4.88412	68.8997
2020	GrIS20	GreenlandIceSheet	GreenSnow	Snow	Green	MT26	GR20-4	Metatranscriptome		61.0998 N 46.8333 E	880	44	0	0	0	0	420373	55542	0	0	0	0	236	2712	179602	41.95	749	526	84	201	2914279	1456911	1456911	2.07	1.78	13	0.514583	0	333	4.18184	30.9626
2020	GrIS20	GreenlandIceSheet	Green Snow Biofilm	Snow	Biofilm	MT27	GR20-5	Metatranscriptome		61.0998 N 46.8333 E	461	12	0	0	0	0	208731	15727	0	0	0	0	102	1677	75885	39.66	710	533	39	88	1384954	692449	692449	0.44	0.43	3	0.531944	0	332	4.29546	31.1896
2020	GrIS20	GreenlandIceSheet	RedSnow	Snow	Red	MT28	GR20-6	Metatranscriptome		61.0998 N 46.8333 E	1375	98	0	0	0	0	756503	148959	0	0	0	0	527	4638	433727	52.36	784	545	176	445	3738590	1868015	1868015	2.15	1.94	17	3.69	0	234	2.01635	4.57461
2019	MIT19	Mittivakkat	RedSnow	Snow	Red	MT3	MIT-2	Metatranscriptome	500	65.6944 N 37.8343 E	378	20	0	0	0	0	191700	27467	0	0	0	0	117	3055	92585	40.58	786	536	42	100	142821	714101	714101	0.0354167	0.0340278	2	0.443056	0	331	3.95329	22.5385
2020	GrIS20	GreenlandIceSheet	Cryoconite	Sediment	Cryoconite	MT30	GR20-11	Metatranscriptome		61.0764 N 46.7922 E	192	4	0	0	0	0	74999	4721	0	0	0	0	19	1528	14032	44.23	649	524	7	17	414506	207253	207253	0.03	0.03	1	0.460417	0	332	4.44209	33.3496
2020	GrIS20	GreenlandIceSheet	DarkIce	SurfaceIce	Dark	MT31	GR20-12	Metatranscriptome		61.0764 N 46.7922 E	532	38	0	0	0	0	282685	58699	0	0	0	0	176	3970	149967	44.38	858	539	56	148	2195605	1096254	1096254	0.46	0.11	3	6.13	0	329	2.94238	8.59967
2019	MIT19	Mittivakkat	DarkIce	SurfaceIce	Dark	MT5	MIT-4	Metatranscriptome	250	65.6926 N 37.8511 E	454	19	0	0	0	0	213167	31579	0	0	0	0	87	3848	75728	41.42	857	553	26	73	1704609	852303	852303	0.04	0.04	1	9.3	0	333	4.34574	32.3489
2019	MIT19	Mittivakkat	DarkIce	SurfaceIce	Dark	MT6	MIT-5	Metatranscriptome	40	65.6905 N 37.8572 E	513	28	0	0	0	0	249367	41355	0	0	0	0	117	3911	99930	43.6	885	535	38	98	1819913	909954	909954	0.3	0.22	3	10.65	0	333	4.05983	22.6293
2019	GrIS19	Brucknerglacier	RedSnow	Snow	Red	MT7	BR-1	Metatranscriptome	150	65.9502 N 38.5188 E	600	30	0	0	0	0	289227	41319	0	0	0	0	153	3991	123012	45.22	771	545	54	130	2132032	1066000	1066000	0.3	0.29	2	5.72	0	328	3.84911	19.4832
2019	GrIS19	HeimGlacier	DarkIce	SurfaceIce	Dark	MT8	HE1	Metatranscriptome	85	65.9930 N 38.4472 E	366	12	0	0	0	0	170729	22941	0	0	0	0	69	4013	60346	43.66	796	547	21	58	1800510	900255	900255	0.22	0.21	3	10.42	0	333	4.1015	20.4273
* Samples studied in Halbach et al. 2022
** Samples studied in Mourot et al, in prep

## Sheet: Table S2 - ViralRecall GV Count
			counts (>1e-10)
Sequencing key	Sampling location	Sample material	A32	D5	MCP	mRNAc	polB	RNApl	RNAps	RNR	SFII	VLTF3	sum	# sequences	% GC
MG3	Mittivakkat glacier	red snow	9	15	7	9	31	131	142	54	26	3	427	504830	54.8
MG6	Mittivakkat glacier	dark ie	3	20	3	5	15	107	98	49	40	1	341	538142	57.4
MG7	Greeland Ice Sheet	red snow	1	7	1	2	10	58	53	27	33	0	192	253316	58.7
MG8	Greeland Ice Sheet	dark ice	1	15	0	3	16	81	70	46	45	1	278	341981	59.3
MG14	Mittivakkat glacier	dark ice	2	21	2	5	15	113	104	49	40	0	351	482798	57.8
MG23	Greeland Ice Sheet	mixed ice core	8	31	12	9	27	111	111	51	55	6	421	520687	56.9
MG25	Greeland Ice Sheet	mixed ice core	6	42	12	7	30	125	115	64	59	8	468	587897	57.5
MG26	Greeland Ice Sheet	green snow	12	35	13	12	41	157	161	62	45	4	542	692501	54.1
MG27	Greeland Ice Sheet	green snow (biofilm)	7	23	10	10	37	133	98	73	27	4	422	541374	54
MG31	Greeland Ice Sheet	dark ice	1	16	1	5	15	79	79	37	24	0	257	443087	56.3
MG11	Mittivakkat glacier	dark ice	0	31	0	2	26	117	109	44	77	0	406	610797	59.4
MG12	Mittivakkat glacier	red snow	7	48	19	8	32	86	112	22	16	4	354	387078	49.6
MG19	Greeland Ice Sheet	dark ice	1	17	0	7	18	107	98	43	41	0	332	541681	54
MG22	Greeland Ice Sheet	red snow	9	27	8	8	35	115	120	46	17	3	388	512679	50.9
MG24	Greeland Ice Sheet	core sample	4	26	7	7	23	136	127	48	65	3	446	571011	58.1
MG28	Greeland Ice Sheet	red snow	11	127	20	19	50	73	89	20	10	11	430	335932	50.8
MG30	Greeland Ice Sheet	cryoconite	3	29	6	7	27	123	124	74	88	3	484	754670	58.4
MG5	Mittivakkat glacier	dark ice	2	33	3	6	23	155	135	63	83	2	505	721022	58.4
MG32	Greeland Ice Sheet	dark ice	0	12	0	5	12	43	42	16	62	0	192	3971	58.8
Chloromonas remiasii	CCCryo Collection	047-99	8	65	16	9	20	26	41	11	9	8	213	4139912	58.5
Chloromonas remiasii	CCCryo Collection	005-99	8	79	13	8	15	32	55	9	5	7	231	1390553	57
Microglena cf. sp.	CCCryo Collection	002b-99	3	7	6	6	4	15	15	13	1	1	71	1882578	46.7
Raphidonema sempervirens	CCCryo Collection	011a-99	0	0	0	1	9	18	17	3	1	0	49	37841	49
Sphaerocystis sp.	CCCryo Collection	101-99	3	38	1	1	5	17	27	4	0	0	96	91137	52.5
Sphaerocystis sp.	CCCryo Collection	101-99 PacBio	2	29	1	1	6	11	16	4	0	0	70	366	52,7
Metavirome	Greeland Ice Sheet	dark ice	0	11	1	5	31	66	63	27	10	0	214	264156	55
Metatranscriptomes pooled	Greeland Ice Sheet	-	0	1	15	0	1	30	27	11	0	0	85	36117	52.8
MT3	Mittivakkat glacier	red snow	0	0	1	0	0	1	0	0	0	0	2	1245	45.6
MT6	Mittivakkat glacier	dark ie	0	0	0	0	0	0	0	0	0	0	0	1692	48.9
MT7	Greeland Ice Sheet	red snow	0	0	0	0	0	0	1	0	0	0	1	2206	52.6
MT8	Greeland Ice Sheet	dark ice	0	0	0	0	0	0	0	0	0	0	0	1516	51.1
MT14	Mittivakkat glacier	dark ice	0	0	0	0	0	0	2	0	0	0	2	2242	52.2
MT23	Greeland Ice Sheet	mixed ice core	0	0	4	0	0	1	0	0	0	0	5	1738	53.9
MT25	Greeland Ice Sheet	mixed ice core	0	0	1	0	0	1	1	0	0	0	3	1562	52.9
MT26	Greeland Ice Sheet	green snow	0	0	2	0	0	0	1	0	0	0	3	3125	47.3
MT27	Greeland Ice Sheet	green snow (biofilm)	0	0	5	0	0	0	2	0	0	0	7	1924	45.6
MT31	Greeland Ice Sheet	dark ice	0	1	0	0	1	2	2	0	0	0	6	1841	49.3
MT11	Mittivakkat glacier	dark ice	0	0	0	0	0	2	0	1	0	0	3	1291	53.8
MT12	Mittivakkat glacier	red snow	0	0	2	0	0	0	0	0	0	0	2	1551	48.7
MT19	Greeland Ice Sheet	dark ice	0	0	0	0	0	1	0	0	0	0	1	1367	46
MT22	Greeland Ice Sheet	red snow	0	0	1	0	0	0	0	0	0	0	1	1985	44.8
MT24	Greeland Ice Sheet	core sample	0	0	0	0	0	0	0	0	0	0	0	724	52.6
MT28	Greeland Ice Sheet	red snow	0	0	1	0	0	0	0	0	0	0	1	4171	53
MT30	Greeland Ice Sheet	cryoconite	0	0	0	0	0	1	0	0	0	0	1	1264	58.2
MT5	Mittivakkat glacier	dark ice	0	0	0	0	0	0	1	0	0	0	1	1723	49.9
Deeply Sequenced	Sampling location	Sample Type	A32	D5	mcp	mRNAc	PolB	RNAPL	RNAPS	RNR	SFII	VLTF3	Viral Genes Total	Total contigs	permil viral markers
MG12_md	Mittivakkat glacier	red snow	4	21	3	4	14	43	47	10	15	1	162	58995	2.746
MG28_md	Greeland Ice Sheet	red snow	6	85	11	18	19	36	44	15	10	7	251	43473	5.7737
MG3_md	Mittivakkat glacier	red snow	4	7	3	5	11	82	86	38	102	1	339	180899	1.87397
MG8_md	Greeland Ice Sheet	dark ice		19		2	10	55	54	31	108		279	171919	1.62286
Grand Total			14	132	17	29	54	216	231	94	235	9	1031
All reported values are number of hits retrieved from our metagenomic and genomic samples through ViralRecall with e values > 1e-10. Many of these sequences were identified as bacteria after blasting in NCBI and were shorter than 300aa and were therefore discarded from further analyses.

## Sheet: Table S3 Normalized VRGV Counts
		counts (>1e-10)																count/numberofcontigs											normalized*1000											percentages of the GV genes in each sample
	Sample	A32	D5	MCP	mRNAc	PolB	RNAPL	RNAPS	RNR	SFII	VLTF3	Total	NumberofContigs	A32	D5	MCP	mRNAc	PolB	RNAPL	RNAPS	RNR	SFII	VLTF3	time 1000	A32	D5	mcp	mRNAc	PolB	RNAPL	RNAPS	RNR	SFII	VLTF3	sum	A32	D5	mcp	mRNAc	PolB	RNAPL	RNAPS	RNR	SFII	VLTF3
	MG3	9	15	7	9	31	131	142	54	26	3	427	504830	1.78278e-05	2.9713e-05	1.38661e-05	1.78278e-05	6.14068e-05	0.000259493	0.000281283	0.000106967	5.15025e-05	5.94259e-06		0.0178278	0.029713	0.0138661	0.0178278	0.0614068	0.259493	0.281283	0.106967	0.0515025	0.0059426	0.845829	2.10773	3.51288	1.63934	2.10773	7.25995	30.6792	33.2553	12.6464	6.08899	0.702576		67.4473
	MG6	3	20	3	5	15	107	98	49	40	1	341	538142	5.57474e-06	3.71649e-05	5.57474e-06	9.29123e-06	2.78737e-05	0.000198832	0.000182108	9.1054e-05	7.43298e-05	1.85825e-06		0.00557474	0.0371649	0.00557474	0.00929123	0.0278737	0.198832	0.182108	0.091054	0.0743298	0.00185825	0.633662	0.879765	5.8651	0.879765	1.46628	4.39883	31.3783	28.739	14.3695	11.7302	0.293255		65.9824
	MG7	1	7	1	2	10	58	53	27	33	0	192	253316	3.94764e-06	2.76335e-05	3.94764e-06	7.89528e-06	3.94764e-05	0.000228963	0.000209225	0.000106586	0.000130272	0		0.00394764	0.0276335	0.00394764	0.00789528	0.0394764	0.228963	0.209225	0.106586	0.130272	0	0.757947	0.520833	3.64583	0.520833	1.04167	5.20833	30.2083	27.6042	14.0625	17.1875	0		61.4583
	MG8	1	15	0	3	16	81	70	46	45	1	278	341981	2.92414e-06	4.38621e-05	0	8.77242e-06	4.67862e-05	0.000236855	0.00020469	0.00013451	0.000131586	2.92414e-06		0.00292414	0.0438621	0	0.00877242	0.0467862	0.236855	0.20469	0.13451	0.131586	0.00292414	0.812911	0.359712	5.39568	0	1.07914	5.7554	29.1367	25.1799	16.5468	16.1871	0.359712		59.7122
	MG14	2	21	2	5	15	113	104	49	40	0	351	482798	4.14252e-06	4.34965e-05	4.14252e-06	1.03563e-05	3.10689e-05	0.000234052	0.000215411	0.000101492	8.28504e-05	0		0.00414252	0.0434965	0.00414252	0.0103563	0.0310689	0.234052	0.215411	0.101492	0.0828504	0	0.727012	0.569801	5.98291	0.569801	1.4245	4.2735	32.1937	29.6296	13.9601	11.396	0		67.8063
	MG23	8	31	12	9	27	111	111	51	55	6	421	520687	1.53643e-05	5.95367e-05	2.30465e-05	1.72849e-05	5.18546e-05	0.00021318	0.00021318	9.79475e-05	0.00010563	1.15232e-05		0.0153643	0.0595367	0.0230465	0.0172849	0.0518546	0.21318	0.21318	0.0979475	0.10563	0.0115232	0.808547	1.90024	7.36342	2.85036	2.13777	6.4133	26.3658	26.3658	12.114	13.0641	1.42518		60.095
	MG25	6	42	12	7	30	125	115	64	59	8	468	587897	1.02059e-05	7.14411e-05	2.04117e-05	1.19068e-05	5.10293e-05	0.000212622	0.000195612	0.000108863	0.000100358	1.36078e-05		0.0102059	0.0714411	0.0204117	0.0119068	0.0510293	0.212622	0.195612	0.108863	0.100358	0.0136078	0.796058	1.28205	8.97436	2.5641	1.49573	6.41026	26.7094	24.5726	13.6752	12.6068	1.7094		60.2564
	MG26	12	35	13	12	41	157	161	62	45	4	542	692501	1.73285e-05	5.05414e-05	1.87725e-05	1.73285e-05	5.92057e-05	0.000226714	0.000232491	8.95306e-05	6.49819e-05	5.77616e-06		0.0173285	0.0505414	0.0187725	0.0173285	0.0592057	0.226714	0.232491	0.0895306	0.0649819	0.00577616	0.78267	2.21402	6.45756	2.39852	2.21402	7.56458	28.9668	29.7048	11.4391	8.30258	0.738007		65.1292
	MG27	7	23	10	10	37	133	98	73	27	4	422	541374	1.29301e-05	4.24845e-05	1.84715e-05	1.84715e-05	6.83446e-05	0.000245671	0.000181021	0.000134842	4.98731e-05	7.38861e-06		0.0129301	0.0424845	0.0184715	0.0184715	0.0683446	0.245671	0.181021	0.134842	0.0498731	0.00738861	0.779498	1.65877	5.45024	2.36967	2.36967	8.76777	31.5166	23.2227	17.2986	6.3981	0.947867		60.1896
	MG31	1	16	1	5	15	79	79	37	24	0	257	443087	2.25689e-06	3.61103e-05	2.25689e-06	1.12845e-05	3.38534e-05	0.000178295	0.000178295	8.3505e-05	5.41654e-05	0		0.00225689	0.0361103	0.00225689	0.0112845	0.0338534	0.178295	0.178295	0.083505	0.0541654	0	0.580022	0.389105	6.22568	0.389105	1.94553	5.83658	30.7393	30.7393	14.3969	9.33852	0		67.7043
	MG11	0	31	0	2	26	117	109	44	77	0	406	610797	0	5.07534e-05	0	3.27441e-06	4.25673e-05	0.000191553	0.000178455	7.2037e-05	0.000126065	0		0	0.0507534	0	0.00327441	0.0425673	0.191553	0.178455	0.072037	0.126065	0	0.664705	0	7.63547	0	0.492611	6.40394	28.8177	26.8473	10.8374	18.9655	0		63.3005
	MG12	7	48	19	8	32	86	112	22	16	4	354	387078	1.80842e-05	0.000124006	4.90857e-05	2.06677e-05	8.26707e-05	0.000222177	0.000289347	5.68361e-05	4.13353e-05	1.03338e-05		0.0180842	0.124006	0.0490857	0.0206677	0.0826707	0.222177	0.289347	0.0568361	0.0413353	0.0103338	0.914544	1.9774	13.5593	5.36723	2.25989	9.03955	24.2938	31.6384	6.21469	4.51977	1.12994		69.4915
	MG19	1	17	0	7	18	107	98	43	41	0	332	541681	1.8461e-06	3.13838e-05	0	1.29227e-05	3.32299e-05	0.000197533	0.000180918	7.93825e-05	7.56903e-05	0		0.00184611	0.0313838	0	0.0129227	0.0332299	0.197533	0.180918	0.0793825	0.0756903	0	0.612907	0.301205	5.12048	0	2.10843	5.42169	32.2289	29.5181	12.9518	12.3494	0		66.8675
	MG22	9	27	8	8	35	115	120	46	17	3	388	512679	1.75548e-05	5.26645e-05	1.56043e-05	1.56043e-05	6.82688e-05	0.000224312	0.000234065	8.97248e-05	3.31592e-05	5.85161e-06		0.0175548	0.0526645	0.0156043	0.0156043	0.0682688	0.224312	0.234065	0.0897248	0.0331591	0.00585162	0.756809	2.31959	6.95876	2.06186	2.06186	9.02062	29.6392	30.9278	11.8557	4.38144	0.773196		67.5258
	MG24	4	26	7	7	23	136	127	48	65	3	446	571011	7.00512e-06	4.55333e-05	1.2259e-05	1.2259e-05	4.02794e-05	0.000238174	0.000222413	8.40614e-05	0.000113833	5.25384e-06		0.00700512	0.0455333	0.012259	0.012259	0.0402794	0.238174	0.222413	0.0840614	0.113833	0.00525384	0.781071	0.896861	5.8296	1.56951	1.56951	5.15695	30.4933	28.4753	10.7623	14.574	0.672646		64.7982
	MG28	11	127	20	19	50	73	89	20	10	11	430	335932	3.27447e-05	0.000378053	5.95359e-05	5.65591e-05	0.00014884	0.000217306	0.000264935	5.95359e-05	2.97679e-05	3.27447e-05		0.0327447	0.378053	0.0595359	0.0565591	0.14884	0.217306	0.264935	0.0595359	0.0297679	0.0327447	1.28002	2.55814	29.5349	4.65116	4.4186	11.6279	16.9767	20.6977	4.65116	2.32558	2.55814		67.2093
	MG30	3	29	6	7	27	123	124	74	88	3	484	754670	3.97525e-06	3.84274e-05	7.95049e-06	9.27558e-06	3.57772e-05	0.000162985	0.00016431	9.80561e-05	0.000116607	3.97525e-06		0.00397525	0.0384274	0.0079505	0.00927558	0.0357772	0.162985	0.16431	0.0980561	0.116607	0.00397525	0.64134	0.619835	5.99174	1.23967	1.44628	5.57851	25.4132	25.6198	15.2893	18.1818	0.619835		57.0248
	MG5	2	33	3	6	23	155	135	63	83	2	505	721022	2.77384e-06	4.57684e-05	4.16076e-06	8.32152e-06	3.18992e-05	0.000214973	0.000187234	8.7376e-05	0.000115114	2.77384e-06		0.00277384	0.0457684	0.00416076	0.00832152	0.0318992	0.214973	0.187234	0.087376	0.115114	0.00277384	0.700395	0.39604	6.53465	0.594059	1.18812	4.55446	30.6931	26.7327	12.4752	16.4356	0.39604		63.9604
	MG32	0	12	0	5	12	43	42	16	62	0	192	3971	0	0.00302191	0	0.00125913	0.00302191	0.0108285	0.0105767	0.00402921	0.0156132	0		0	3.02191	0	1.25913	3.02191	10.8285	10.5767	4.02921	15.6132	0	48.3505	0	6.25	0	2.60417	6.25	22.3958	21.875	8.33333	32.2917	0		50.5208
	Chloromonas remiasii 047-99	8	65	16	9	20	26	41	11	9	8	213	4139912	1.93241e-06	1.57008e-05	3.86482e-06	2.17396e-06	4.83102e-06	6.28033e-06	9.90359e-06	2.65706e-06	2.17396e-06	1.93241e-06		0.00193241	0.0157008	0.00386482	0.00217396	0.00483102	0.00628033	0.00990359	0.00265706	0.00217396	0.00193241	0.0514504	3.75587	30.5164	7.51174	4.22535	9.38967	12.2066	19.2488	5.16432	4.22535	3.75587
	Chloromonas remiasii 005-99	8	79	13	8	15	32	55	9	5	7	231	1390553	5.75311e-06	5.68119e-05	9.3488e-06	5.75311e-06	1.07871e-05	2.30124e-05	3.95526e-05	6.47225e-06	3.59569e-06	5.03397e-06		0.00575311	0.0568119	0.0093488	0.00575311	0.0107871	0.0230124	0.0395526	0.00647224	0.00359569	0.00503397	0.166121	3.4632	34.1991	5.62771	3.4632	6.49351	13.8528	23.8095	3.8961	2.1645	3.0303
	Microglena cf. sp. 002b-99	3	7	6	6	4	15	15	13	1	1	71	1882578	1.59356e-06	3.71831e-06	3.18712e-06	3.18712e-06	2.12475e-06	7.9678e-06	7.9678e-06	6.90542e-06	5.31186e-07	5.31186e-07		0.00159356	0.0037183	0.00318712	0.00318712	0.00212475	0.0079678	0.0079678	0.00690542	0.000531186	0.000531186	0.0377142	4.22535	9.85915	8.45071	8.45071	5.6338	21.1268	21.1268	18.3099	1.40845	1.40845
	Raphidonema sempervirens 011a-99	39											37841	0	0	0	2.64264e-05	0.000237837	0.000475675	0.000449248	7.92791e-05	2.64264e-05	0		0	0	0	0.0264264	0.237837	0.475675	0.449248	0.0792791	0.0264264	0	1.29489	0	0	0	2.04082	18.3673	36.7347	34.6939	6.12245	2.04082	0
	Sphaerocystis sp. 101-99	3	38	1	1	5	17	27	4	0	0	96	91137	3.29175e-05	0.000416955	1.09725e-05	1.09725e-05	5.48625e-05	0.000186532	0.000296257	4.389e-05	0	0		0.0329175	0.416955	0.0109725	0.0109725	0.0548625	0.186532	0.296257	0.04389	0	0	1.05336	3.125	39.5833	1.04167	1.04167	5.20833	17.7083	28.125	4.16667	0	0
	Sphaerocystis sp. 101-99 PacBio	2	29	1	1	6	11	16	4	0	0	70	366	0.00546448	0.079235	0.00273224	0.00273224	0.0163934	0.0300546	0.0437158	0.010929	0	0		5.46448	79.235	2.73224	2.73224	16.3934	30.0546	43.7158	10.929	0	0	191.257	2.85714	41.4286	1.42857	1.42857	8.57143	15.7143	22.8571	5.71429	0	0
	MG12_md	4	21	3	4	14	43	47	10	15	1	162	58995	6.78024e-05	0.000355962	5.08518e-05	6.78024e-05	0.000237308	0.000728875	0.000796678	0.000169506	0.000254259	1.69506e-05		0.0678024	0.355962	0.0508518	0.0678024	0.237308	0.728875	0.796678	0.169506	0.254259	0.0169506	2.746	2.46914	12.963	1.85185	2.46914	8.64198	26.5432	29.0123	6.17284	9.25926	0.617284
	MG28_md	6	85	11	18	19	36	44	15	10	7	251	43473	0.000138017	0.00195524	0.000253031	0.00041405	0.000437053	0.0008281	0.00101212	0.000345042	0.000230028	0.000161019		0.138017	1.95524	0.253031	0.41405	0.437053	0.8281	1.01212	0.345042	0.230028	0.161019	5.7737	2.39044	33.8645	4.38247	7.17131	7.56972	14.3426	17.5299	5.9761	3.98406	2.78884
	MG3_md	4	7	3	5	11	82	86	38	102	1	339	180899	2.21118e-05	3.86956e-05	1.65838e-05	2.76397e-05	6.08074e-05	0.000453292	0.000475403	0.000210062	0.000563851	5.52795e-06		0.0221118	0.0386956	0.0165838	0.0276397	0.0608074	0.453292	0.475403	0.210062	0.563851	0.00552795	1.87397	1.17994	2.0649	0.884956	1.47493	3.24484	24.1888	25.3687	11.2094	30.0885	0.294985
	MG8_md	0	19	0	2	10	55	54	31	108	0	279	171919	0	0.000110517	0	1.16334e-05	5.81669e-05	0.000319918	0.000314101	0.000180317	0.000628203	0		0	0.110517	0	0.0116334	0.0581669	0.319918	0.314101	0.180317	0.628203	0	1.62286	0	6.81004	0	0.716846	3.58423	19.7133	19.3548	11.1111	38.7097	0
GVMAGs	MG12_md_5	1	1	3	2	1	3	3	1	1	1	17	288	0.00347222	0.00347222	0.0104167	0.00694444	0.00347222	0.0104167	0.0104167	0.00347222	0.00347222	0.00347222		3.47222	3.47222	10.4167	6.94444	3.47222	10.4167	10.4167	3.47222	3.47222	3.47222	59.0278	5.88235	5.88235	17.6471	11.7647	5.88235	17.6471	17.6471	5.88235	5.88235	5.88235
	MG12_md_6	0	0	0	1	5	11	15	3	0	0	35	19800	0	0	0	5.05051e-05	0.000252525	0.000555556	0.000757576	0.000151515	0	0		0	0	0	0.0505051	0.252525	0.555556	0.757576	0.151515	0	0	1.76768	0	0	0	2.85714	14.2857	31.4286	42.8571	8.57143	0	0
	MG28_md_2	0	1	0	2	1	0	1	1	3	1	10	456	0	0.00219298	0	0.00438597	0.00219298	0	0.00219298	0.00219298	0.00657895	0.00219298		0	2.19298	0	4.38596	2.19298	0	2.19298	2.19298	6.57895	2.19298	21.9298	0	10	0	20	10	0	10	10	30	10
	MG28_md_3	0	1	2	2	2	1	1	1	0	1	11	223	0	0.00448431	0.00896861	0.00896861	0.00896861	0.00448431	0.00448431	0.00448431	0	0.00448431		0	4.4843	8.96861	8.96861	8.96861	4.4843	4.4843	4.4843	0	4.4843	49.3274	0	9.09091	18.1818	18.1818	18.1818	9.09091	9.09091	9.09091	0	9.09091
	MG3_md_12	1	1	1	2	1	2	1	1	1	1	12	261	0.00347222	0.00383142	0.00383142	0.00766283	0.00383142	0.00766283	0.00383142	0.00383142	0.00383142	0.00383142		3.47222	3.83142	3.83142	7.66284	3.83142	7.66284	3.83142	3.83142	3.83142	3.83142	45.6178	7.61155	8.39895	8.39895	16.7979	8.39895	16.7979	8.39895	8.39895	8.39895	8.39895
	MG12_2	1	1	0	2	1	3	2	1	1	1	13	242	0.00347222	0.00413223	0	0.00826446	0.00413223	0.0123967	0.00826446	0.00413223	0.00413223	0.00413223		3.47222	4.13223	0	8.26446	4.13223	12.3967	8.26446	4.13223	4.13223	4.13223	53.059	6.54408	7.78799	0	15.576	7.78799	23.364	15.576	7.78799	7.78799	7.78799
	MG27_1	2	3	2	1	2	0	0	0	1	1	12	340	0.00694444	0.00882353	0.00588235	0.00294118	0.00588235	0	0	0	0.00294118	0.00294118		6.94444	8.82353	5.88235	2.94118	5.88235	0	0	0	2.94118	2.94118	36.3562	19.1011	24.2697	16.1798	8.08989	16.1798	0	0	0	8.08989	8.08989
	Chloromonas_remiasii_047-99_2	0	1	0	1	1	0	1	1	1	1	7	280	0	0.00357143	0	0.00357143	0.00357143	0	0.00357143	0.00357143	0.00357143	0.00357143		0	3.57143	0	3.57143	3.57143	0	3.57143	3.57143	3.57143	3.57143	25	0	14.2857	0	14.2857	14.2857	0	14.2857	14.2857	14.2857	14.2857
	Chloromonas_remiasii_005-99_1	1	1	1	1	1	0	1	1	0	1	8	328	0.00347222	0.00304878	0.00304878	0.00304878	0.00304878	0	0.00304878	0.00304878	0	0.00304878		3.47222	3.04878	3.04878	3.04878	3.04878	0	3.04878	3.04878	0	3.04878	24.8137	13.9932	12.2867	12.2867	12.2867	12.2867	0	12.2867	12.2867	0	12.2867
	Chloromonas_remiasii_005-99_3	2	4	1	1	0	1	3	1	2	0	15	451	0.00694444	0.00886918	0.0022173	0.0022173	0	0.0022173	0.00665188	0.0022173	0.00443459	0		6.94444	8.86918	2.21729	2.21729	0	2.21729	6.65188	2.21729	4.43459	0	35.7693	19.4146	24.7955	6.19888	6.19888	0	6.19888	18.5966	6.19888	12.3978	0
	Sphaerocystis_sp_101-99_1	0	1	0	0	4	7	11	4	0	0	27	107369	0	9.31368e-06	0	0	3.72547e-05	6.51957e-05	0.00010245	3.72547e-05	0	0		0	0.00931368	0	0	0.0372547	0.0651957	0.10245	0.0372547	0	0	0.251469	0	3.7037	0	0	14.8148	25.9259	40.7407	14.8148	0	0
	Metatranscriptomes - pooled	0	1	15	0	1	30	27	11	0	0	85	33606	0	2.97566e-05	0.000446349	0	2.97566e-05	0.000892698	0.000803428	0.000327323	0	0		0	0.0297566	0.446349	0	0.0297566	0.892698	0.803428	0.327323	0	0	2.52931	0	1.17647	17.6471	0	1.17647	35.2941	31.7647	12.9412	0	0
	Metavirome	0	11	1	5	31	66	63	27	10	0	214	264156	0	4.16421e-05	3.78564e-06	1.89282e-05	0.000117355	0.000249852	0.000238495	0.000102212	3.78564e-05	0		0	0.0416421	0.00378564	0.0189282	0.117355	0.249852	0.238495	0.102212	0.0378564	0	0.810127	0	5.14019	0.46729	2.33645	14.486	30.8411	29.4393	12.6168	4.6729	0

## Sheet: Table S4 NCBI QC GV Counts 
Sample type	Sample	A32	D5	MCP	mRNAc	PolB	RNAPL	RNAPS	RNR	SFII	VLTF3	sum
Dark ice	MG5	0	0	0	0	0	0	0	0	0	0	0
Dark ice	MG6	0	0	0	0	0	0	0	0	0	0	0
Dark ice	MG8	0	0	0	0	0	0	0	0	1	0	1
Dark ice	MG8_md	0	4	0	2	3	0	0	0	1	0	10
Dark ice	MG11	0	0	0	0	0	0	0	0	0	0	0
Dark ice	MG14	0	0	0	0	0	0	0	0	0	0	0
Dark ice	MG19	0	19	0	4	2	1	0	0	2	0	28
Dark ice	MG31	1	3	1	3	1	0	0	0	2	0	11
Dark ice	Metavirome	0	2	1	3	1	2	0	0	3	0	12
Dark ice	MG32	0	8	0	5	3	1	0	0	3	0	20	82
Red snow	MG3	3	0	2	4	1	1	5	0	1	1	18
Red snow	MG3_md	1	3	1	2	0	2	0	0	1	0	10
Red snow	MG7	0	1	0	1	0	0	0	0	0	0	2
Red snow	MG12	2	5	3	4	2	2	16	0	1	1	36
Red snow	MG12_md	1	16	1	2	1	2	4	0	1	0	28
Red snow	MG22	0	0	0	1	0	0	0	0	1	1	3
Red snow	MG28	9	47	5	16	3	14	41	2	9	4	150
Red snow	MG28_md	6	71	6	14	1	12	22	2	7	0	141	388
Green snow	MG26	2	8	3	9	1	1	4	2	4	3	37
Green snow - biofilm	MG27	7	7	8	8	2	3	4	2	4	5	50	87
Cryoconite	MG30	1	1	1	2	0	0	1	0	2	0	8
Core	MG23	0	0	0	0	0	0	0	0	0	0	0
Core	MG24	0	0	0	0	0	0	0	0	0	0	0
Core	MG25	0	0	0	0	0	0	0	0	0	0	0
Draft genome - snow algae	Chloromonas remiasii 047-99	4	32	5	7	1	4	22	3	4	5	87
Draft genome - snow algae	Chloromonas remiasii 005-99	9	52	10	5	2	8	35	2	6	9	138
Draft genome - snow algae	Microglena cf. sp. 002b-99	1	6	5	3	1	1	2	1	3	1	24
Draft genome - snow algae	Raphidonema sempervirens 011a-99	0	0	0	0	0	0	0	0	0	0	0
Draft genome - snow algae	Sphaerocystis sp. 101-99	3	0	0	0	0	3	5	0	0	0	11
Draft genome - snow algae	Sphaerocystis sp. 101-99 PacBio	3	25	1	2	3	2	1	0	1	0	38	298
Pooled results	Metatranscriptome	0	1	14	0	1	0	0	1	0	0	17
		53	311	67	97	29	59	162	15	57	30	880

## Sheet: Table S5 - % identity PolB
	Dark_ice_MG32_contig_1190_6	Dark_ice_MG32_contig_2110_1	Dark_ice_MG32_contig_4756_34	Chloromonas_remiasii_005_99_contig_1380199size_3441_2	Dark_ice_GrIS19_HE1_MG8_md_NODE_1313_length_17446_cov_17.142027_9	Dark_ice_GrIS19_HE1_MG8_md_NODE_4326_length_6857_cov_8.456630_2	Dark_ice_GrIS19_HE2_MG19_NODE_2278_length_3765_cov_11.901078_1	Dark_ice_GrIS19_HE2_MG19_NODE_8642_length_1567_cov_3.931217_1	Dark_ice_GrIS20_MG31_NODE_247_length_6364_cov_88.015375_1	Dark_ice_GrIS20_transcript_zymo31_TRINITY_DN1035_c0_g1_i1_1	Dark_ice_GrIS20_metavirome_NODE_4377_length_3146_cov_5.731478_2	Green_snow_GrIS20_MG26_NODE_436_length_8890_cov_5.707527_9	Green_snow_GrIS20_MG26_NODE_2912_length_2539_cov_4.873994_3	Microglena_sp_002b_99_contig_1881751size_19629_9	Red_ice_snow_Mit19_MG3_md_NODE_2012_length_12171_cov_15.156487_1	Red_snow_GrIS20_MG28_md_NODE_10_length_15889_cov_11.774094_11	Red_snow_GrIS20_MG28_NODE3_length_18808_cov_6.169146_12	Red_snow_Mit19_MG12_md_NODE_5_length_123677_cov_70.269677_6	Red_snow_Mit19_MG12_NODE_1_length_132646_cov_24.354240_6	Snow_algae_biofilm_GrIS20_MG27_NODE_43_length_27575_cov_7.975472_1	Snow_algae_biofilm_GrIS20_MG27_NODE_58_length_21342_cov_10.957909_2	Snow_algae_biofilm_GrIS20_MG27_NODE_1262_length_3094_cov_11.226719_1	VMAG_Chloromonas_remiasii_047_99_contig_4139794-size_15669_7	VMAG_Chloromonas_remiasii_005_99_contig_1390168-size_50564_10	VMAG_Red_snow_GrIS20_MG28_NODE_1_length_41400_cov_20.900617_16	VMAG_Red_snow_GrIS20_MG28_NODE_166_length_6486_cov_5.714663_3	VMAG_Red_snow_Mit19_MG12_NODE_32_length_24566_cov_24.203541_4	VMAG_snow_algae_biofilm_GrIS20_MG27_NODE_124_length_10814_cov_8.548657_2
Dark_ice_MG32_contig_1190_6		77	58.7	16.3	36	76.7	76.8	99.5	100	100	100	7.6	9.5	14.8	9.3	10.3	14.4	8.8	8.8	12.7	7.6	13.3	14.3	14.3	14.4	15.4	8.8	5.6
Dark_ice_MG32_contig_2110_1	77		69	16.2	36.7	99.9	100	81.4	77	88.4	77	7.4	8.9	15.1	9.3	9.9	14.8	8.7	8.7	12.6	7.4	12.6	14.6	14.6	14.8	15.6	8.7	5.7
Dark_ice_MG32_contig_4756_34	58.7	69		13.3	29.6	69	69.8	46.2	58.7	59.3	58.7	4.7	8.3	11.5	7.7	9.4	11.5	7.4	7.4	12.7	4.7	13	11.5	11.5	11.5	11.5	7.4	2.1
Chloromonas_remiasii_005_99_contig_1380199size_3441_2	16.3	16.2	13.3		12.4	16	16.1	15.8	16.3	18.6	16.3	9.8	8.9	35.9	10.5	27.7	34.1	8.7	8.7	13.7	9.8	13.6	32.7	32.7	34.1	34.9	8.7	7.4
Dark_ice_GrIS19_HE1_MG8_md_NODE_1313_length_17446_cov_17.142027_9	36	36.7	29.6	12.4		36.5	36.7	34.3	36	55.8	36	7.9	7.3	12.6	13.1	9.6	11.6	11.2	11.2	10	7.9	10	11.8	11.8	11.6	12.9	11.2	4.6
Dark_ice_GrIS19_HE1_MG8_md_NODE_4326_length_6857_cov_8.456630_2	76.7	99.9	69	16	36.5		99.9	81	76.7	88.4	76.7	7.5	8.9	15	9.3	9.7	14.7	8.7	8.7	12.6	7.5	12.6	14.5	14.5	14.7	15.5	8.7	5.7
Dark_ice_GrIS19_HE2_MG19_NODE_2278_length_3765_cov_11.901078_1	76.8	100	69.8	16.1	36.7	99.9		81	76.8	88.4	76.8	7.3	8.9	14.4	9.3	9.5	14.2	8.7	8.7	12.3	7.3	12.6	14.2	14.2	14.2	15	8.7	5.6
Dark_ice_GrIS19_HE2_MG19_NODE_8642_length_1567_cov_3.931217_1	99.5	81.4	46.2	15.8	34.3	81	81		99.5	100	99.5	9.3	9.5	17.2	7.7	0	16.1	7.5	7.5	13.1	9.3	11.1	16.2	16.2	16.1	18.5	7.5	6.9
Dark_ice_GrIS20_MG31_NODE_247_length_6364_cov_88.015375_1	100	77	58.7	16.3	36	76.7	76.8	99.5		100	100	7.6	9.5	14.8	9.3	10.3	14.4	8.8	8.8	12.7	7.6	13.3	14.3	14.3	14.4	15.4	8.8	5.6
Dark_ice_GrIS20_transcript_MT31_TRINITY_DN1035_c0_g1_i1_1	100	88.4	59.3	18.6	55.8	88.4	88.4	100	100		100	7.8	25.7	18.1	20.7	0	16	20.7	20.7	19.8	7.8	25.7	15.5	15.5	16	16	20.7	0
Dark_ice_GrIS20_metavirome_NODE_4377_length_3146_cov_5.731478_2	100	77	58.7	16.3	36	76.7	76.8	99.5	100	100		7.6	9.5	14.8	9.3	10.3	14.4	8.8	8.8	12.7	7.6	13.3	14.3	14.3	14.4	15.4	8.8	5.6
Green_snow_GrIS20_MG26_NODE_436_length_8890_cov_5.707527_9	7.6	7.4	4.7	9.8	7.9	7.5	7.3	9.3	7.6	7.8	7.6		3.6	8.2	5.8	2.4	8.1	5.8	5.8	5.2	100	4.7	9	9	8.1	7.8	5.8	50.1
Green_snow_GrIS20_MG26_NODE_2912_length_2539_cov_4.873994_3	9.5	8.9	8.3	8.9	7.3	8.9	8.9	9.5	9.5	25.7	9.5	3.6		9.9	4.8	0	8.7	4.6	4.6	8.9	3.6	99.3	8.6	8.6	8.7	8.7	4.6	0.7
Microglena_sp_002b_99_contig_1881751size_19629_9	14.8	15.1	11.5	35.9	12.6	15	14.4	17.2	14.8	18.1	14.8	8.2	9.9		9.1	22.2	36.6	8.2	8.2	11	8.2	14.5	35	35	36.6	36.1	8.2	6.5
Red_ice_snow_Mit19_MG3_md_NODE_2012_length_12171_cov_15.156487_1	9.3	9.3	7.7	10.5	13.1	9.3	9.3	7.7	9.3	20.7	9.3	5.8	4.8	9.1		10.2	9.3	99.4	99.4	50.1	5.8	6.5	9.7	9.7	9.3	9.4	99.4	2.1
Red_snow_GrIS20_MG28_md_NODE_10_length_15889_cov_11.774094_11	10.3	9.9	9.4	27.7	9.6	9.7	9.5	0	10.3	0	10.3	2.4	0	22.2	10.2		23.7	10	10	10	2.4	25.4	22.8	22.8	23.7	23.4	10	2.6
Red_snow_GrIS20_MG28_NODE3_length_18808_cov_6.169146_12	14.4	14.8	11.5	34.1	11.6	14.7	14.2	16.1	14.4	16	14.4	8.1	8.7	36.6	9.3	23.7		8.6	8.6	11.1	8.1	12.8	66.1	66.1	99.9	88.3	8.6	6.5
Red_snow_Mit19_MG12_md_NODE_5_length_123677_cov_70.269677_6	8.8	8.7	7.4	8.7	11.2	8.7	8.7	7.5	8.8	20.7	8.8	5.8	4.6	8.2	99.4	10	8.6		100	50.3	5.8	6.2	8.6	8.6	8.6	9.2	100	3.2
Red_snow_Mit19_MG12_NODE_1_length_132646_cov_24.354240_6	8.8	8.7	7.4	8.7	11.2	8.7	8.7	7.5	8.8	20.7	8.8	5.8	4.6	8.2	99.4	10	8.6	100		50.3	5.8	6.2	8.6	8.6	8.6	9.2	100	3.2
Snow_algae_biofilm_GrIS20_MG27_NODE_43_length_27575_cov_7.975472_1	12.7	12.6	12.7	13.7	10	12.6	12.3	13.1	12.7	19.8	12.7	5.2	8.9	11	50.1	10	11.1	50.3	50.3		5.2	11	11.4	11.4	11.1	11.2	50.3	1.4
Snow_algae_biofilm_GrIS20_MG27_NODE_58_length_21342_cov_10.957909_2	7.6	7.4	4.7	9.8	7.9	7.5	7.3	9.3	7.6	7.8	7.6	100	3.6	8.2	5.8	2.4	8.1	5.8	5.8	5.2		4.7	9	9	8.1	7.8	5.8	50.1
Snow_algae_biofilm_GrIS20_MG27_NODE_1262_length_3094_cov_11.226719_1	13.3	12.6	13	13.6	10	12.6	12.6	11.1	13.3	25.7	13.3	4.7	99.3	14.5	6.5	25.4	12.8	6.2	6.2	11	4.7		12.9	12.9	12.8	12.8	6.2	0.7
VMAG_Chloromonas_remiasii_047_99_contig_4139794-size_15669_7	14.3	14.6	11.5	32.7	11.8	14.5	14.2	16.2	14.3	15.5	14.3	9	8.6	35	9.7	22.8	66.1	8.6	8.6	11.4	9	12.9		99.9	66	68.4	8.6	7.1
VMAG_Chloromonas_remiasii_005_99_contig_1390168-size_50564_10	14.3	14.6	11.5	32.7	11.8	14.5	14.2	16.2	14.3	15.5	14.3	9	8.6	35	9.7	22.8	66.1	8.6	8.6	11.4	9	12.9	99.9		66	68.4	8.6	7.1
VMAG_Red_snow_GrIS20_MG28_NODE_1_length_41400_cov_20.900617_16	14.4	14.8	11.5	34.1	11.6	14.7	14.2	16.1	14.4	16	14.4	8.1	8.7	36.6	9.3	23.7	99.9	8.6	8.6	11.1	8.1	12.8	66	66		88.3	8.6	6.5
VMAG_Red_snow_GrIS20_MG28_NODE_166_length_6486_cov_5.714663_3	15.4	15.6	11.5	34.9	12.9	15.5	15	18.5	15.4	16	15.4	7.8	8.7	36.1	9.4	23.4	88.3	9.2	9.2	11.2	7.8	12.8	68.4	68.4	88.3		9.2	5.8
VMAG_Red_snow_Mit19_MG12_NODE_32_length_24566_cov_24.203541_4	8.8	8.7	7.4	8.7	11.2	8.7	8.7	7.5	8.8	20.7	8.8	5.8	4.6	8.2	99.4	10	8.6	100	100	50.3	5.8	6.2	8.6	8.6	8.6	9.2		3.2
VMAG_snow_algae_biofilm_GrIS20_MG27_NODE_124_length_10814_cov_8.548657_2	5.6	5.7	2.1	7.4	4.6	5.7	5.6	6.9	5.6	0	5.6	50.1	0.7	6.5	2.1	2.6	6.5	3.2	3.2	1.4	50.1	0.7	7.1	7.1	6.5	5.8	3.2

## Sheet: Table S6 - GVMAG
Giant Virus MAG	GVMAG_MG12_2	GVMAG_MG27_1	GVMAG_MG28_md_2	GVMAG_MG3_md_12	GVMAG_MG28_md_3	GVMAG_MG12_md_5	GVMAG_MG12_md_6	Chloromonas_remiasii_005-99_1	Chloromonas_remiasii_047-99_2	Chloromonas_remiasii_005-99_3
GV markers	7	25	8	8	7	6	6	13	8	7
Sequencing Depth	Shallow	Shallow	Deep	Deep	Deep	Deep	Deep	SnowAlgalAssembly	SnowAlgalAssembly	SnowAlgalAssembly
Type	red snow algae	green snow algal	red snow algae	red snow	red snow algae	red snow algae	red snow algae
Sample type	Red snow	Biofilm	Red snow	Red snow	Red snow	Red snow	Red snow	Culture	Culture	Culture
Site	MGs12	MGs27	MGs28	MGs3	MGs28	MGs12	MGs12
Location	Mittivakkat glacier	Greenland Ice Sheet	Greenland Ice Sheet	Mittivakkat glacier	Greenland Ice Sheet	Mittivakkat glacier	Mittivakkat glacier	Ccryo Collection	Ccryo Collection	Ccryo Collection
Other sample codes	Mit2B	GR20-5	GR20-6	Mit3A	GR20-6	Mit2B	Mit2B	LIB13259	LIB13261	LIB13259
Phylum	Nucleocytoviricota	Nucleocytoviricota	Nucleocytoviricota	Nucleocytoviricota	Nucleocytoviricota	Nucleocytoviricota	Nucleocytoviricota	Nucleocytoviricota	Nucleocytoviricota	Nucleocytoviricota
Class	Pokkesviricetes	Megaviricetes	Megaviricetes	Pokkesviricetes	Megaviricetes	Pokkesviricetes	Megaviricetes	Megaviricetes	Megaviricetes	Megaviricetes
Order	Asfuvirales	Imitervirales	Imitervirales	Asfuvirales	Imitervirales	Asfuvirales	Algavirales	Imitervirales	Imitervirales	Imitervirales
Family	AF_2	IM_18	Allomimiviridae	AF_2	Allomimiviridae	AF_2	incertae sedis	Allomimiviridae	Allomimiviridae	Allomimiviridae
QUAST
# contigs (>= 0 bp)	9	25	64	13	21	7	66	24	30	50
# contigs (>= 1000 bp)	9	25	64	13	21	7	66	24	30	50
# contigs (>= 5000 bp)	9	25	64	13	21	7	66	24	30	50
# contigs (>= 10000 bp)	9	25	8	10	7	7	47	14	8	12
# contigs (>= 25000 bp)	3	1	0	4	2	4	24	2	0	1
# contigs (>= 50000 bp)	2	0	0	1	0	2	7	1	0	0
Total length (>= 0 bp)	258834	345647	501711	278342	244488	298447	1562065	321378	267593	428639
Total length (>= 1000 bp)	258834	345647	501711	278342	244488	298447	1562065	321378	267593	428639
Total length (>= 5000 bp)	258834	345647	501711	278342	244488	298447	1562065	321378	267593	428639
Total length (>= 10000 bp)	258834	345647	122222	250834	149215	298447	1434727	253709	113554	163689
Total length (>= 25000 bp)	144344	27145	0	158845	75958	238010	1018025	91129	0	28407
Total length (>= 50000 bp)	103917	0	0	64056	0	184116	402919	50564	0	0
# contigs	9	25	64	13	21	7	66	24	30	50
Largest contig	52708	27145	20654	64056	41400	123677	77924	50564	23065	28407
Total length	258834	345647	501711	278342	244488	298447	1562065	321378	267593	428639
GC (%)	30.12	23.49	2 days, 13:25:00	1 day, 6:40:00	2 days, 8:10:00	1 day, 6:23:00	36.94	38	38.15	62.73
N50	40427	12917	7284	25404	13399	60439	36659	14248	8858	9176
N90	13267	10684	5580	12171	6270	21379	11866	6562	5594	5619
L50	3	10	24	4	5	2	16	7	11	18
L90	8	22	55	10	17	6	45	19	25	42
# N's per 100 kbp	0.00	0.00	679.67	251.49	40.90	234.55	204.86	169.58	204.79	24.73

## Sheet: Table S7 - GVMAG ANI %
Query genome	Reference genome	ANI	Count of bidirectional mappings	Total query fragment
GVMAG_Chloromonas_remiasii_005-99_1	GVMAG_Chloromonas_remiasii_047-99_2	99.8057	62	94
GVMAG_Chloromonas_remiasii_047-99_2	GVMAG_Chloromonas_remiasii_005-99_1	99.9802	65	71
GVMAG_MG12_2	GVMAG_MG12_md_5	99.9251	82	83
GVMAG_MG12_2	GVMAG_MG3_md_12	99.4067	78	83
GVMAG_MG12_md_5	GVMAG_MG12_2	99.8851	80	97
GVMAG_MG12_md_5	GVMAG_MG3_md_12	99.0165	85	97
GVMAG_MG3_md_12	GVMAG_MG12_md_5	99.4378	84	88
GVMAG_MG3_md_12	GVMAG_MG12_2	99.4029	77	88

## Sheet: Table S8 - GVMAGs funct ann
query_id	evalue	id	Accesion	Description	evalue	id	num_proteins_in_GVOG	Mean_Length
Chloromonas_remiasii_047_99_2_contig_134876-size_8451_4	0.00035	YABBY	PF04690.16	YABBY protein	7.5E-10	GVOGm1341	36	117.5
Chloromonas_remiasii_047_99_2_contig_134876-size_8451_5	3.2e-08	Methyltransf_24	PF13578.9	Methyltransferase domain	2.5E-28	GVOGm0211	222	213
Chloromonas_remiasii_047_99_2_contig_134876-size_8451_7	7.7E-15	dCMP_cyt_deam_1	PF00383.26	Cytidine and deoxycytidylate deaminase zinc-binding region	8.9E-32	GVOG12430	10	148.5
Chloromonas_remiasii_047_99_2_contig_134876-size_8451_8	9.8E-23	Peptidase_M16	PF00675.23	Insulinase (Peptidase family M16)	1.4E-73	GVOGm0326	254	443
Chloromonas_remiasii_047_99_2_contig_134876-size_8451_10	9.6E-20	MutS_V	PF00488.24	MutS domain V	1.8E-182	GVOGm0074	747	1004
Chloromonas_remiasii_047_99_2_contig_931938-size_11806_2	1.7E-19	DUF5672	PF18922.3	Protein of unknown function (DUF5672)	4.6E-41	GVOGm0363	42	275.5
Chloromonas_remiasii_047_99_2_contig_931938-size_11806_5	2.3E-17	PriCT_2	PF08707.14	Primase C terminal 2 (PriCT-2)	3.7E-270	GVOGm0095	987	932
Chloromonas_remiasii_047_99_2_contig_931938-size_11806_8	7.7E-20	RNA_pol_N	PF01194.20	RNA polymerases N / 8 kDa subunit	1.6E-27	GVOG12725	734	78
Chloromonas_remiasii_047_99_2_contig_931938-size_11806_10	2.8E-16	DUF5762	PF19066.3	Family of unknown function (DUF5762)	3.7E-61	GVOGm0152	903	228
Chloromonas_remiasii_047_99_2_contig_931938-size_11806_12	3.3E-15	ERCC4	PF02732.18	ERCC4 domain	1.9E-43	GVOGm0451	682	262
Chloromonas_remiasii_047_99_2_contig_1212831-size_8858_7	3.9E-11	RNA_pol_A_bac	PF01000.29	RNA polymerase Rpb3/RpoA insert domain	5.7E-79	GVOGm0471	830	371
Chloromonas_remiasii_047_99_2_contig_1397222-size_6049_2	3.2E-31	AAA_30	PF13604.9	AAA domain	5.2E-85	GVOGm0272	121	691
Chloromonas_remiasii_047_99_2_contig_1397222-size_6049_5	1.9e-06	DUF5871	PF19196.3	Family of unknown function (DUF5871)	1.1E-54	GVOGm0021	857	306
Chloromonas_remiasii_047_99_2_contig_1397222-size_6049_7	7.9E-10	DNase_II	PF03265.18	Deoxyribonuclease II	1.1E-24	GVOGm1324	25	311
Chloromonas_remiasii_047_99_2_contig_1700005-size_5034_2	7.3E-108	RNA_pol_Rpb2_6	PF00562.31	RNA polymerase Rpb2, domain 6	0	GVOGm0022	1532	1347
Chloromonas_remiasii_047_99_2_contig_2404434-size_9443_3	2.8E-10	PS_pyruv_trans	PF04230.16	Polysaccharide pyruvyl transferase	2.6E-199	GVOGm0882	56	822.5
Chloromonas_remiasii_047_99_2_contig_2404434-size_9443_6	1.3E-12	Thioredoxin	PF00085.23	Thioredoxin	2.9E-22	GVOG12966	6	167
Chloromonas_remiasii_047_99_2_contig_2404434-size_9443_8	3.2e-06	SNF2-rel_dom	PF00176.26	SNF2-related domain	1.2E-36	GVOGm0020	2618	1043.5
Chloromonas_remiasii_047_99_2_contig_3685906-size_10136_1	2.5E-19	DnaJ	PF00226.34	DnaJ domain	1.7E-25	GVOGm0733	150	314
Chloromonas_remiasii_047_99_2_contig_3685906-size_10136_4	4.7E-32	UvrD-helicase	PF00580.24	UvrD/REP helicase N-terminal domain	3.7E-132	GVOGm0158	270	746
Chloromonas_remiasii_047_99_2_contig_3685906-size_10136_5	1.2E-18	DUF5901	PF19254.2	Family of unknown function (DUF5901)	6.5E-100	GVOGm0104	69	440
Chloromonas_remiasii_047_99_2_contig_3817303-size_5594_1	3.5E-41	Guanylate_cyc	PF00211.23	Adenylate and Guanylate cyclase catalytic domain	4.7E-25	GVOG05997	38	518
Chloromonas_remiasii_047_99_2_contig_3817303-size_5594_4	6.6e-06	DUF5871	PF19196.3	Family of unknown function (DUF5871)	4.8E-57	GVOGm0021	857	306
Chloromonas_remiasii_047_99_2_contig_4051541-size_7761_2	1.6E-47	PP2C	PF00481.24	Protein phosphatase 2C	5.1E-63	GVOGm0055	115	278
Chloromonas_remiasii_047_99_2_contig_4051541-size_7761_4	4.2E-90	RNA_pol_Rpb1_1	PF04997.15	RNA polymerase Rpb1, domain 1	0	GVOGm0023	1028	1492
Chloromonas_remiasii_047_99_2_contig_4115373-size_8399_2	1.1e-07	DUF5760	PF19064.3	Family of unknown function (DUF5760)	1.4E-16	GVOGm0368	469	120
Chloromonas_remiasii_047_99_2_contig_4115373-size_8399_3	6.4E-15	YqaJ	PF09588.13	YqaJ-like viral recombinase domain	2.7E-78	GVOGm0031	865	431
Chloromonas_remiasii_047_99_2_contig_4115373-size_8399_5	7.4E-16	DUF5760	PF19064.3	Family of unknown function (DUF5760)	3.4E-29	GVOGm0530	115	140
Chloromonas_remiasii_047_99_2_contig_4115373-size_8399_11	8.7E-13	AAA	PF00004.32	ATPase family associated with various cellular activities (AAA)	3.2E-61	GVOGm0405	449	428
Chloromonas_remiasii_047_99_2_contig_4129853-size_10091_2	2.1E-17	Patatin	PF01734.25	Patatin-like phospholipase	1.7E-67	GVOGm0018	1007	300
Chloromonas_remiasii_047_99_2_contig_4129853-size_10091_3	5.4E-11	DUF5759	PF19063.3	Family of unknown function (DUF5759)	2E-32	GVOGm0041	862	182.5
Chloromonas_remiasii_047_99_2_contig_4129853-size_10091_4	3.1E-15	RNase_H	PF00075.27	RNase H	4.2E-27	GVOGm0295	433	214
Chloromonas_remiasii_047_99_2_contig_4129853-size_10091_6	6.9E-51	AAA_34	PF13872.9	P-loop containing NTP hydrolase pore-1	1.8E-81	GVOG06454	16	994.5
Chloromonas_remiasii_047_99_2_contig_4129875-size_7462_1	0.00011	Bactofilin	PF04519.16	Polymer-forming cytoskeletal	2.2E-45	GVOG00271	5	369
Chloromonas_remiasii_047_99_2_contig_4129875-size_7462_2	1.2E-17	5_3_exonuc_N	PF02739.19	5'-3' exonuclease, N-terminal resolvase-like domain	9.5E-79	GVOG09736	294	273
Chloromonas_remiasii_047_99_2_contig_4129875-size_7462_3	4.4e-06	Helicase_C	PF00271.34	Helicase conserved C-terminal domain	1.9E-192	GVOG10018	15	755
Chloromonas_remiasii_047_99_2_contig_4129875-size_7462_4	2.6E-96	Ribonuc_red_sm	PF00268.24	Ribonucleotide reductase, small chain	8.8E-138	GVOGm1574	967	329
Chloromonas_remiasii_047_99_2_contig_4129919-size_14707_3	7.3e-07	Pkinase	PF00069.28	Protein kinase domain	4.2E-42	GVOGm0050	679	416
Chloromonas_remiasii_047_99_2_contig_4129919-size_14707_4	7.8E-22	AAA_19	PF13245.9	AAA domain	2.7E-92	GVOGm0158	270	746
Chloromonas_remiasii_047_99_2_contig_4129919-size_14707_5	8.2E-11	EamA	PF00892.23	EamA-like transporter family	1.7E-14	GVOGm0755	47	152
Chloromonas_remiasii_047_99_2_contig_4129919-size_14707_6	7.9E-29	MIP	PF00230.23	Major intrinsic protein	1E-18	GVOGm0982	444	90
Chloromonas_remiasii_047_99_2_contig_4129919-size_14707_7	9.8e-09	ResIII	PF04851.18	Type III restriction enzyme, res subunit	9.4E-104	GVOGm0020	2618	1043.5
Chloromonas_remiasii_047_99_2_contig_4129919-size_14707_9	8.3E-86	Thymidylat_synt	PF00303.22	Thymidylate synthase	9.8E-137	GVOGm0454	639	311
Chloromonas_remiasii_047_99_2_contig_4129919-size_14707_10	1.2e-06	Glycos_transf_1	PF00534.23	Glycosyl transferases group 1	6.7E-147	GVOG06153	164	460.5
Chloromonas_remiasii_047_99_2_contig_4131042-size_16803_4	1.2E-105	RNA_pol_Rpb2_6	PF00562.31	RNA polymerase Rpb2, domain 6	0	GVOGm0022	1532	1347
Chloromonas_remiasii_047_99_2_contig_4131042-size_16803_6	8.7E-25	RNA_pol_Rpb5_C	PF01191.22	RNA polymerase Rpb5, C-terminal domain	2.9E-39	GVOGm0694	124	207
Chloromonas_remiasii_047_99_2_contig_4131042-size_16803_8	0.00054	ATG22	PF11700.11	Vacuole effluxer Atg22 like	3.8e-05	GVOGm0077	364	287.5
Chloromonas_remiasii_047_99_2_contig_4131042-size_16803_13	1.7e-05	AAA	PF00004.32	ATPase family associated with various cellular activities (AAA)	6.3E-38	GVOGm0215	784	442
Chloromonas_remiasii_047_99_2_contig_4131254-size_9778_4	8.5E-49	UCH	PF00443.32	Ubiquitin carboxyl-terminal hydrolase	1.4E-67	GVOGm0214	985	346
Chloromonas_remiasii_047_99_2_contig_4131254-size_9778_7	2.8E-31	ABC_tran	PF00005.30	ABC transporter	9.1E-86	GVOGm0082	268	553
Chloromonas_remiasii_047_99_2_contig_4131921-size_8542_1	5e-08	Thioredoxin	PF00085.23	Thioredoxin	3.7E-17	GVOG09862	12	122.5
Chloromonas_remiasii_047_99_2_contig_4131921-size_8542_2	1.6E-14	TBP	PF00352.24	Transcription factor TFIID (or TATA-binding protein, TBP)	1.3E-29	GVOGm0056	936	339
Chloromonas_remiasii_047_99_2_contig_4131921-size_8542_4	2.6E-180	Ribonuc_red_lgC	PF02867.18	Ribonucleotide reductase, barrel domain	0	GVOGm0088	935	850
Chloromonas_remiasii_047_99_2_contig_4131921-size_8542_6	1.5e-09	Pkinase	PF00069.28	Protein kinase domain	4.4E-54	GVOGm0050	679	416
Chloromonas_remiasii_047_99_2_contig_4131921-size_8542_8	1.9E-41	dNK	PF01712.22	Deoxynucleoside kinase	5.3E-51	GVOGm0569	671	230
Chloromonas_remiasii_047_99_2_contig_4132595-size_6740_3	1.6E-12	TBP	PF00352.24	Transcription factor TFIID (or TATA-binding protein, TBP)	4.1E-62	GVOGm0056	936	339
Chloromonas_remiasii_047_99_2_contig_4132595-size_6740_8	5.1E-10	DnaJ_C	PF01556.21	DnaJ C terminal domain	2.1e-07	GVOGm0733	150	314
Chloromonas_remiasii_047_99_2_contig_4133416-size_5405_1	0.00045	NTP_transf_3	PF12804.10	MobA-like NTP transferase domain	5.1E-100	GVOG09021	74	634
Chloromonas_remiasii_047_99_2_contig_4133416-size_5405_6	6E-10	Ank_2	PF12796.10	Ankyrin repeats (3 copies)	7.3E-23	GVOG12282	6	189
Chloromonas_remiasii_047_99_2_contig_4133416-size_5405_7	9.5e-09	2C_adapt	PF08793.13	2-cysteine adaptor domain
Chloromonas_remiasii_047_99_2_contig_4134168-size_7791_2	8.1E-40	Pox_VLTF3	PF04947.17	Poxvirus Late Transcription Factor VLTF3 like	1.7E-46	GVOGm0890	27	148
Chloromonas_remiasii_047_99_2_contig_4134168-size_7791_5	1.1E-20	TFIIB	PF00382.22	Transcription factor TFIIB repeat	1.5E-84	GVOGm0172	951	353
Chloromonas_remiasii_047_99_2_contig_4134168-size_7791_7	1.4e-09	Peptidase_S74	PF13884.9	Chaperone of endosialidase	2.3E-21	GVOGm0144	68	174
Chloromonas_remiasii_047_99_2_contig_4134168-size_7791_9	3.1e-08	TF_Zn_Ribbon	PF08271.15	TFIIB zinc-binding	3E-11	GVOGm0172	951	353
Chloromonas_remiasii_047_99_2_contig_4134168-size_7791_10	2.5E-158	HSP90	PF00183.21	Hsp90 protein	1.2E-161	GVOG01984	94	721
Chloromonas_remiasii_047_99_2_contig_4134796-size_11277_1	1.3E-12	HATPase_c	PF02518.29	Histidine kinase-, DNA gyrase B-, and HSP90-like ATPase	3.9E-96	GVOG01984	94	721
Chloromonas_remiasii_047_99_2_contig_4134796-size_11277_5	1.1E-28	MutS_V	PF00488.24	MutS domain V	2.1E-116	GVOGm0250	581	587
Chloromonas_remiasii_047_99_2_contig_4134796-size_11277_6	4.9e-07	SAP	PF02037.30	SAP domain	8.2E-16	GVOG06885	12	203
Chloromonas_remiasii_047_99_2_contig_4134796-size_11277_8	1.6e-08	Kinesin	PF00225.26	Kinesin motor domain	1.7E-20	GVOG01379	8	963.5
Chloromonas_remiasii_047_99_2_contig_4134796-size_11277_11	4.5E-16	TFIIS_C	PF01096.21	Transcription factor S-II (TFIIS)	1.4E-56	GVOGm0173	817	173
Chloromonas_remiasii_047_99_2_contig_4134863-size_5645_2	1.4E-10	DUF5761	PF19065.3	Family of unknown function (DUF5761)	9.7E-42	GVOGm0263	899	172
Chloromonas_remiasii_047_99_2_contig_4134863-size_5645_6	4e-05	Sel1	PF08238.15	Sel1 repeat	3.7E-78	GVOG08587	5	442
Chloromonas_remiasii_047_99_2_contig_4134995-size_8201_8	2E-15	Amidoligase_2	PF12224.11	Putative amidoligase enzyme	2.3E-24	GVOG01022	7	349
Chloromonas_remiasii_047_99_2_contig_4135428-size_7446_3	1.7E-17	Pkinase	PF00069.28	Protein kinase domain	5.5E-54	GVOGm0050	679	416
Chloromonas_remiasii_047_99_2_contig_4135428-size_7446_5	2E-18	LRR_4	PF12799.10	Leucine Rich repeats (2 copies)	1.7E-26	GVOG13745	11	374
Chloromonas_remiasii_047_99_2_contig_4137393-size_5236_1	2e-08	ABC_membrane	PF00664.26	ABC transporter transmembrane region	1.9E-54	GVOGm0082	268	553
Chloromonas_remiasii_047_99_2_contig_4137393-size_5236_2	3.6E-14	Methyltransf_24	PF13578.9	Methyltransferase domain	1.2E-31	GVOGm0211	222	213
Chloromonas_remiasii_047_99_2_contig_4137393-size_5236_6	3.4e-08	HATPase_c	PF02518.29	Histidine kinase-, DNA gyrase B-, and HSP90-like ATPase	2.1E-68	GVOG05200	8	286
Chloromonas_remiasii_047_99_2_contig_4137661-size_23065_1	1.3E-26	DUF5767	PF19071.3	Family of unknown function (DUF5767)	2.1E-67	GVOGm0115	797	466
Chloromonas_remiasii_047_99_2_contig_4137661-size_23065_2	2.4E-14	NIF	PF03031.21	NLI interacting factor-like phosphatase	5.9E-56	GVOGm0191	95	282
Chloromonas_remiasii_047_99_2_contig_4137661-size_23065_3	0.00014	Glyco_transf_90	PF05686.15	Glycosyl transferase family 90	2.8E-38	GVOGm1720	65	313
Chloromonas_remiasii_047_99_2_contig_4137661-size_23065_5	3.7E-14	CSD	PF00313.25	'Cold-shock' DNA-binding domain	1.6E-33	GVOGm0313	422	152
Chloromonas_remiasii_047_99_2_contig_4137661-size_23065_9	6.1e-06	EI24	PF07264.14	Etoposide-induced protein 2.4 (EI24)
Chloromonas_remiasii_047_99_2_contig_4137661-size_23065_10	0.00035	DUF4271	PF14093.9	Domain of unknown function (DUF4271)
Chloromonas_remiasii_047_99_2_contig_4137661-size_23065_14	1.3E-25	Pox_MCEL	PF03291.19	mRNA capping enzyme	5.5E-202	GVOGm0036	840	1150
Chloromonas_remiasii_047_99_2_contig_4137661-size_23065_15	1.4E-12	ResIII	PF04851.18	Type III restriction enzyme, res subunit	1.8E-154	GVOGm0020	2618	1043.5
Chloromonas_remiasii_047_99_2_contig_4137661-size_23065_16	4.2E-10	NUDIX	PF00293.31	NUDIX domain	1E-85	GVOGm0083	843	271
Chloromonas_remiasii_047_99_2_contig_4138439-size_5046_1	3e-06	Laminin_G_3	PF13385.9	Concanavalin A-like lectin/glucanases superfamily	1E-20	GVOG09508	11	760
Chloromonas_remiasii_047_99_2_contig_4138439-size_5046_2	1.6e-07	RNase_T	PF00929.27	Exonuclease	2.1E-34	GVOGm0413	548	222
Chloromonas_remiasii_047_99_2_contig_4138439-size_5046_3	9.2E-15	Radical_SAM_C	PF16199.8	Radical_SAM C-terminal domain	1.3E-189	GVOGm0502	226	619.5
Chloromonas_remiasii_047_99_2_contig_4139794-size_15669_4	2.4E-40	Pkinase	PF00069.28	Protein kinase domain	3.6E-43	GVOGm0772	112	409.5
Chloromonas_remiasii_047_99_2_contig_4139794-size_15669_6	2e-06	Tudor_5	PF18359.4	Histone methyltransferase Tudor domain 1
Chloromonas_remiasii_047_99_2_contig_4139794-size_15669_7	2.6E-80	DNA_pol_B	PF00136.24	DNA polymerase family B	0	GVOGm0054	1240	1288
Chloromonas_remiasii_047_99_2_contig_4139794-size_15669_8	6.5e-09	WLM	PF08325.13	WLM domain	4.5E-66	GVOGm0787	932	199
Chloromonas_remiasii_047_99_2_contig_4139794-size_15669_9	7.7e-06	Helicase_C	PF00271.34	Helicase conserved C-terminal domain	2.3E-137	GVOGm0020	2618	1043.5
Chloromonas_remiasii_047_99_2_contig_4139794-size_15669_10	1.4E-20	Ribonucleas_3_3	PF14622.9	Ribonuclease-III-like	6.8E-94	GVOGm0798	853	330
Chloromonas_remiasii_047_99_2_contig_4139794-size_15669_11	1.2E-37	NADAR	PF08719.14	NADAR domain	2.2E-41	GVOG09863	24	190.5
Chloromonas_remiasii_047_99_2_contig_4139794-size_15669_13	1.2E-10	zf-RING_2	PF13639.9	Ring finger domain	1E-15	GVOG12950	19	222
Chloromonas_remiasii_047_99_2_contig_4139794-size_15669_14	1.7e-07	DUF4214	PF13946.9	Domain of unknown function (DUF4214)	8.2E-34	GVOG03072	40	439
Chloromonas_remiasii_047_99_2_contig_4139794-size_15669_15	8.6e-07	Peptidase_C48	PF02902.22	Ulp1 protease family, C-terminal catalytic domain	1.3E-70	GVOGm0086	781	306
Chloromonas_remiasii_047_99_2_contig_134876-size_8451_1					1.1E-43	GVOGm0697	103	289
Chloromonas_remiasii_047_99_2_contig_931938-size_11806_6					4.4E-60	GVOGm0852	54	326
Chloromonas_remiasii_047_99_2_contig_931938-size_11806_9					1.5E-20	GVOG04880	52	130
Chloromonas_remiasii_047_99_2_contig_931938-size_11806_11					4.1E-30	GVOG03020	83	230
Chloromonas_remiasii_047_99_2_contig_1212831-size_8858_2					1.6E-26	GVOGm0507	578	82
Chloromonas_remiasii_047_99_2_contig_1212831-size_8858_8					6E-17	GVOGm0097	331	196
Chloromonas_remiasii_047_99_2_contig_1397222-size_6049_1					2.8e-06	GVOG07990	6	186
Chloromonas_remiasii_047_99_2_contig_2404434-size_9443_1					2.5E-38	GVOGm0206	431	304
Chloromonas_remiasii_047_99_2_contig_3685906-size_10136_3					2.8E-30	GVOGm1067	61	104
Chloromonas_remiasii_047_99_2_contig_4051541-size_7761_3					5.7e-08	GVOGm0008	669	132
Chloromonas_remiasii_047_99_2_contig_4115373-size_8399_8					5.9E-19	GVOG01022	7	349
Chloromonas_remiasii_047_99_2_contig_4115373-size_8399_12
Chloromonas_remiasii_047_99_2_contig_4129853-size_10091_5					2.3E-11	GVOGm0295	433	214
Chloromonas_remiasii_047_99_2_contig_4129853-size_10091_8					1.1E-34	GVOGm0132	231	325
Chloromonas_remiasii_047_99_2_contig_4131042-size_16803_5					2.6E-26	GVOGm0735	697	193
Chloromonas_remiasii_047_99_2_contig_4131042-size_16803_10					3.1E-56	GVOGm0685	93	352
Chloromonas_remiasii_047_99_2_contig_4131042-size_16803_12					1.5E-37	GVOGm0099	1294	288
Chloromonas_remiasii_047_99_2_contig_4131921-size_8542_3					1E-42	GVOGm0028	873	187
Chloromonas_remiasii_047_99_2_contig_4131921-size_8542_5					3.7E-15	GVOG07945	5	113
Chloromonas_remiasii_047_99_2_contig_4131921-size_8542_10					2.9E-31	GVOGm0050	679	416
Chloromonas_remiasii_047_99_2_contig_4132595-size_6740_1					9.3E-103	GVOGm0059	780	610
Chloromonas_remiasii_047_99_2_contig_4132595-size_6740_2					8E-14	GVOGm0736	67	107
Chloromonas_remiasii_047_99_2_contig_4134085-size_5663_5					3.1e-08	GVOGm0201	207	600
Chloromonas_remiasii_047_99_2_contig_4134796-size_11277_7					1.6E-28	GVOG06966	56	126
Chloromonas_remiasii_047_99_2_contig_4134796-size_11277_10					4.3E-21	GVOG04830	108	149
Chloromonas_remiasii_047_99_2_contig_4134796-size_11277_12					6.3E-34	GVOGm0059	780	610
Chloromonas_remiasii_047_99_2_contig_4134863-size_5645_1					4.4e-08	GVOGm1733	67	324
Chloromonas_remiasii_047_99_2_contig_4134863-size_5645_7					2.1E-48	GVOGm0134	372	417
Chloromonas_remiasii_047_99_2_contig_4134995-size_8201_1					2.3e-06	GVOGm1318	48	384
Chloromonas_remiasii_047_99_2_contig_4134995-size_8201_10					3.1E-14	GVOGm1581	16	480.5
Chloromonas_remiasii_047_99_2_contig_4135428-size_7446_6
Chloromonas_remiasii_047_99_2_contig_4137661-size_23065_11					3.3E-36	GVOGm0311	699	197
Chloromonas_remiasii_047_99_2_contig_4138439-size_5046_4
Chloromonas_remiasii_047_99_2_contig_4139794-size_15669_2					1.9E-43	GVOGm0151	287	135
Chloromonas_remiasii_047_99_2_contig_4139794-size_15669_5					1.3E-29	GVOGm1027	25	131
Chloromonas_remiasii_047_99_2_contig_931938-size_11806_1					1.2E-19	GVOG00127	7	444
Chloromonas_remiasii_047_99_2_contig_931938-size_11806_7					4.6E-15	GVOGm0749	118	598.5
Chloromonas_remiasii_047_99_2_contig_1212831-size_8858_5					7.9E-43	GVOGm0826	83	428
Chloromonas_remiasii_047_99_2_contig_1700005-size_5034_3					3.4e-05	GVOG03215	7	191
Chloromonas_remiasii_047_99_2_contig_2404434-size_9443_2					2.1E-27	GVOGm0397	98	162
Chloromonas_remiasii_047_99_2_contig_2404434-size_9443_5					2.9E-59	GVOG04277	5	293
Chloromonas_remiasii_047_99_2_contig_2404434-size_9443_7					1.1E-15	GVOGm0204	611	321
Chloromonas_remiasii_047_99_2_contig_2701884-size_5044_5					2.6E-22	GVOG00718	7	57
Chloromonas_remiasii_047_99_2_contig_3685906-size_10136_2					9.3E-22	GVOGm0302	621	308
Chloromonas_remiasii_047_99_2_contig_3685906-size_10136_6					1.6E-22	GVOGm1436	81	173
Chloromonas_remiasii_047_99_2_contig_3685906-size_10136_9					1.7E-29	GVOG02023	12	171.5
Chloromonas_remiasii_047_99_2_contig_4051541-size_7761_1					2E-27	GVOGm0338	651	395
Chloromonas_remiasii_047_99_2_contig_4129853-size_10091_1					0.00071	GVOG00002	33	440
Chloromonas_remiasii_047_99_2_contig_4129853-size_10091_7					2.2e-07	GVOGm1500	50	324.5
Chloromonas_remiasii_047_99_2_contig_4129853-size_10091_11					1.3e-09	GVOGm0543	32	86
Chloromonas_remiasii_047_99_2_contig_4129875-size_7462_6					0.00037	GVOGm0115	797	466
Chloromonas_remiasii_047_99_2_contig_4131042-size_16803_1					1.2e-08	GVOGm0031	865	431
Chloromonas_remiasii_047_99_2_contig_4131042-size_16803_3					7.3e-05	GVOG00652	6	1210.5
Chloromonas_remiasii_047_99_2_contig_4131254-size_9778_1					8.9E-12	GVOGm1341	36	117.5
Chloromonas_remiasii_047_99_2_contig_4131254-size_9778_2					1.9e-07	GVOGm1341	36	117.5
Chloromonas_remiasii_047_99_2_contig_4131254-size_9778_3					5E-27	GVOGm0333	100	317
Chloromonas_remiasii_047_99_2_contig_4131254-size_9778_5					8.3E-114	GVOGm0030	645	1880
Chloromonas_remiasii_047_99_2_contig_4132595-size_6740_5					1.8E-46	GVOG03032	41	638
Chloromonas_remiasii_047_99_2_contig_4132595-size_6740_6					4.6E-57	GVOGm0914	174	177
Chloromonas_remiasii_047_99_2_contig_4133416-size_5405_8					1.4e-09	GVOG01179	5	49
Chloromonas_remiasii_047_99_2_contig_4134085-size_5663_4					5.8e-05	GVOG00652	6	1210.5
Chloromonas_remiasii_047_99_2_contig_4134168-size_7791_1					5.2e-08	GVOG06922	7	424
Chloromonas_remiasii_047_99_2_contig_4134168-size_7791_4					3.2E-13	GVOG06863	23	105
Chloromonas_remiasii_047_99_2_contig_4134168-size_7791_8					5e-08	GVOG10430	14	168.5
Chloromonas_remiasii_047_99_2_contig_4134796-size_11277_2					3.8e-07	GVOG04836	34	81
Chloromonas_remiasii_047_99_2_contig_4134796-size_11277_9					1.9E-14	GVOG07470	6	187.5
Chloromonas_remiasii_047_99_2_contig_4134863-size_5645_3					4.5E-10	GVOGm1102	66	203.5
Chloromonas_remiasii_047_99_2_contig_4134863-size_5645_4					3.4E-29	GVOG01061	5	840
Chloromonas_remiasii_047_99_2_contig_4134995-size_8201_6					9.2e-06	GVOG01188	7	128
Chloromonas_remiasii_047_99_2_contig_4136760-size_6451_3					4.8e-09	GVOG01179	5	49
Chloromonas_remiasii_047_99_2_contig_4136760-size_6451_4					3.6e-05	GVOGm0021	857	306
Chloromonas_remiasii_047_99_2_contig_4137393-size_5236_4					1.5e-07	GVOG01444	5	943
Chloromonas_remiasii_047_99_2_contig_4137661-size_23065_6					1.2E-38	GVOGm0092	109	130
Chloromonas_remiasii_047_99_2_contig_4137661-size_23065_7					3.9E-25	GVOG07251	6	116
Chloromonas_remiasii_047_99_2_contig_4137661-size_23065_8					1.3e-05	GVOG00319	7	192
Chloromonas_remiasii_047_99_2_contig_4137661-size_23065_12					1.6E-15	GVOG08416	8	185
Chloromonas_remiasii_047_99_2_contig_4137661-size_23065_13					7.5e-08	GVOG04887	35	310
Chloromonas_remiasii_047_99_2_contig_4139794-size_15669_1					7.5e-05	GVOGm0219	233	102
Chloromonas_remiasii_047_99_2_contig_4139794-size_15669_16					2E-32	GVOGm0344	224	263
query_id	evalue_x	id_x	AC	DE	evalue	id	num_proteins_in_GVOG	Mean_Length
Chloromonas_remiasii_005_99_3_contig_16987-size_8048_2	2.6e-06	SWIB	PF02201.21	SWIB/MDM2 domain	3.5E-32	GVOGm0160	1012	213
Chloromonas_remiasii_005_99_3_contig_16987-size_8048_5	0.00074	Bactofilin	PF04519.16	Polymer-forming cytoskeletal	1.3E-14	GVOGm1790	14	956.5
Chloromonas_remiasii_005_99_3_contig_19300-size_9431_1	0.00058	Ank_2	PF12796.10	Ankyrin repeats (3 copies)	5.7e-05	GVOG14147	7	245
Chloromonas_remiasii_005_99_3_contig_19300-size_9431_2	6.3e-06	WLM	PF08325.13	WLM domain	1.1E-56	GVOGm0787	932	199
Chloromonas_remiasii_005_99_3_contig_41657-size_10244_1	6.6E-13	AAA	PF00004.32	ATPase family associated with various cellular activities (AAA)	4.4E-83	GVOGm0255	459	500
Chloromonas_remiasii_005_99_3_contig_41657-size_10244_2	1.8E-48	Peptidase_C1_2	PF03051.18	Peptidase C1-like family	8.6E-61	GVOG04441	67	459
Chloromonas_remiasii_005_99_3_contig_41657-size_10244_3	9.6E-37	dNK	PF01712.22	Deoxynucleoside kinase	1E-42	GVOGm0569	671	230
Chloromonas_remiasii_005_99_3_contig_99414-size_6212_1	1E-29	RNA_pol_Rpb2_1	PF04563.18	RNA polymerase beta subunit	2.8E-173	GVOGm0022	1532	1347
Chloromonas_remiasii_005_99_3_contig_99414-size_6212_5	0.00014	BTB	PF00651.34	BTB/POZ domain
Chloromonas_remiasii_005_99_3_contig_99414-size_6212_6	9.3e-06	GIY-YIG	PF01541.27	GIY-YIG catalytic domain	1.1E-26	GVOGm0723	457	137
Chloromonas_remiasii_005_99_3_contig_201471-size_6943_2	9.2E-17	TFIIS_C	PF01096.21	Transcription factor S-II (TFIIS)	6.6E-57	GVOGm0949	63	360
Chloromonas_remiasii_005_99_3_contig_201471-size_6943_4	5.1E-34	SNF2-rel_dom	PF00176.26	SNF2-related domain	7.9E-55	GVOGm0020	2618	1043.5
Chloromonas_remiasii_005_99_3_contig_249680-size_5697_1	2.6E-18	AAA	PF00004.32	ATPase family associated with various cellular activities (AAA)	6.9E-60	GVOGm0255	459	500
Chloromonas_remiasii_005_99_3_contig_291252-size_18858_5	2.7e-09	NUDIX	PF00293.31	NUDIX domain	4.3E-67	GVOGm0083	843	271
Chloromonas_remiasii_005_99_3_contig_291252-size_18858_7	9E-32	Poly_A_pol_cat	PF19244.2	Poly(A) polymerase catalytic subunit	1.1E-42	GVOGm0153	658	476
Chloromonas_remiasii_005_99_3_contig_291252-size_18858_10	2.4E-13	ERCC4	PF02732.18	ERCC4 domain	3.2E-47	GVOGm0451	682	262
Chloromonas_remiasii_005_99_3_contig_291252-size_18858_11	5.2e-06	NYN	PF01936.21	NYN domain
Chloromonas_remiasii_005_99_3_contig_291252-size_18858_12	2.5e-05	HNH	PF01844.26	HNH endonuclease	1.3E-12	GVOG00366	8	256
Chloromonas_remiasii_005_99_3_contig_291252-size_18858_13	4.6E-15	DUF5672	PF18922.3	Protein of unknown function (DUF5672)	4.3E-18	GVOGm0363	42	275.5
Chloromonas_remiasii_005_99_3_contig_291252-size_18858_15	9.9e-08	Glyco_trans_1_4	PF13692.9	Glycosyl transferases group 1	6.8e-09	GVOG05042	49	615
Chloromonas_remiasii_005_99_3_contig_291252-size_18858_18	2E-23	RNA_pol_Rpb2_7	PF04560.23	RNA polymerase Rpb2, domain 7	1.2E-37	GVOGm1489	37	256
Chloromonas_remiasii_005_99_3_contig_362760-size_9176_1	5E-21	DNA_methylase	PF00145.20	C-5 cytosine-specific DNA methylase	8.6E-36	GVOG08068	14	350.5
Chloromonas_remiasii_005_99_3_contig_362760-size_9176_6	0.0003	Virul_fac_BrkB	PF03631.18	Virulence factor BrkB
Chloromonas_remiasii_005_99_3_contig_362760-size_9176_7	4E-49	Pkinase	PF00069.28	Protein kinase domain	8.8E-41	GVOGm0772	112	409.5
Chloromonas_remiasii_005_99_3_contig_362760-size_9176_8	2.7E-82	DNA_topoisoIV	PF00521.23	DNA gyrase/topoisomerase IV, subunit A	3.4E-164	GVOGm0461	973	1159
Chloromonas_remiasii_005_99_3_contig_435454-size_11847_1	6e-07	Helicase_C	PF00271.34	Helicase conserved C-terminal domain	1.6E-18	GVOGm0020	2618	1043.5
Chloromonas_remiasii_005_99_3_contig_435454-size_11847_2	5.6E-30	UCH	PF00443.32	Ubiquitin carboxyl-terminal hydrolase	1.5E-30	GVOGm0214	985	346
Chloromonas_remiasii_005_99_3_contig_435454-size_11847_9	3.5E-26	HAD_2	PF13419.9	Haloacid dehalogenase-like hydrolase	2E-161	GVOG05303	7	488
Chloromonas_remiasii_005_99_3_contig_513619-size_6097_1	0.00046	SET	PF00856.31	SET domain	5.1E-18	GVOG09931	13	201
Chloromonas_remiasii_005_99_3_contig_513619-size_6097_2	4E-11	DUF3431	PF11913.11	Protein of unknown function (DUF3431)	2.1E-29	GVOGm0181	134	233
Chloromonas_remiasii_005_99_3_contig_513619-size_6097_4	1.8e-09	Band_7	PF01145.28	SPFH domain / Band 7 family	3E-123	GVOG02432	18	472
Chloromonas_remiasii_005_99_3_contig_783728-size_7053_6	1.4E-11	Synaptobrevin	PF00957.24	Synaptobrevin	2.1E-21	GVOG00097	15	203
Chloromonas_remiasii_005_99_3_contig_783728-size_7053_7	7.8e-09	DWNN	PF08783.14	DWNN domain	0.00013	GVOG04851	37	167
Chloromonas_remiasii_005_99_3_contig_790296-size_5606_2	2.7E-21	ResIII	PF04851.18	Type III restriction enzyme, res subunit	5.4E-124	GVOGm0013	1098	490
Chloromonas_remiasii_005_99_3_contig_861082-size_5380_1	1.1E-12	ERCC4	PF02732.18	ERCC4 domain	3.4E-39	GVOGm0451	682	262
Chloromonas_remiasii_005_99_3_contig_861082-size_5380_3	4.1E-31	Poly_A_pol_cat	PF19244.2	Poly(A) polymerase catalytic subunit	6.8E-43	GVOGm0153	658	476
Chloromonas_remiasii_005_99_3_contig_861082-size_5380_5	5.1e-06	NUDIX	PF00293.31	NUDIX domain	7.2E-25	GVOGm0083	843	271
Chloromonas_remiasii_005_99_3_contig_879517-size_5793_5	6e-09	zf-RING_2	PF13639.9	Ring finger domain	3E-11	GVOG11325	10	176
Chloromonas_remiasii_005_99_3_contig_892312-size_7259_2	1.1e-07	ResIII	PF04851.18	Type III restriction enzyme, res subunit	1.5E-124	GVOGm0020	2618	1043.5
Chloromonas_remiasii_005_99_3_contig_964721-size_5704_3	3.1E-14	Peptidase_C14	PF00656.25	Caspase domain
Chloromonas_remiasii_005_99_3_contig_964721-size_5704_5	5e-05	Macro_2	PF14519.9	Macro-like domain	9E-48	GVOGm1103	30	211.5
Chloromonas_remiasii_005_99_3_contig_964721-size_5704_6	3.5e-08	VWA_2	PF13519.9	von Willebrand factor type A domain	2.9E-18	GVOG01987	12	1424.5
Chloromonas_remiasii_005_99_3_contig_1061566-size_8328_1	9.8E-16	Pox_MCEL	PF03291.19	mRNA capping enzyme	4.5E-143	GVOGm0036	840	1150
Chloromonas_remiasii_005_99_3_contig_1061566-size_8328_2	1.1E-37	PCNA_N	PF00705.21	Proliferating cell nuclear antigen, N-terminal domain	2.7E-54	GVOGm0239	1277	269
Chloromonas_remiasii_005_99_3_contig_1061566-size_8328_4	6.6E-31	PIF1	PF05970.17	PIF1-like helicase	3E-117	GVOGm1522	482	461
Chloromonas_remiasii_005_99_3_contig_1218152-size_5085_7	8.3E-87	HSP70	PF00012.23	Hsp70 protein	1.6E-109	GVOGm0548	499	643
Chloromonas_remiasii_005_99_3_contig_1371677-size_7079_9	1.5E-17	DUF5767	PF19071.3	Family of unknown function (DUF5767)	4.1E-57	GVOGm0115	797	466
Chloromonas_remiasii_005_99_3_contig_1371677-size_7079_10	5.7E-29	DNase_II	PF03265.18	Deoxyribonuclease II	1.9E-54	GVOGm1324	25	311
Chloromonas_remiasii_005_99_3_contig_1372345-size_7248_1	1.9E-32	SNF2-rel_dom	PF00176.26	SNF2-related domain	5.8E-20	GVOGm0020	2618	1043.5
Chloromonas_remiasii_005_99_3_contig_1372345-size_7248_3	1.5E-20	Peptidase_C14	PF00656.25	Caspase domain
Chloromonas_remiasii_005_99_3_contig_1372345-size_7248_5	4.8E-68	Abhydrolase_3	PF07859.16	alpha/beta hydrolase fold	6.3E-89	GVOGm1529	30	330.5
Chloromonas_remiasii_005_99_3_contig_1372849-size_9367_2	1.6e-05	BTB	PF00651.34	BTB/POZ domain
Chloromonas_remiasii_005_99_3_contig_1372849-size_9367_3	3.6E-19	CAP	PF00188.29	Cysteine-rich secretory protein family	2.6E-40	GVOGm1232	62	258.5
Chloromonas_remiasii_005_99_3_contig_1372849-size_9367_8	8.3E-16	CLP_protease	PF00574.26	Clp protease	7.9E-28	GVOGm1538	292	218
Chloromonas_remiasii_005_99_3_contig_1373316-size_12288_1	1.2E-47	Peptidase_M11	PF05548.14	Gametolysin peptidase M11
Chloromonas_remiasii_005_99_3_contig_1373316-size_12288_2	4.7E-22	DUF3431	PF11913.11	Protein of unknown function (DUF3431)	6.2E-33	GVOG08439	23	243
Chloromonas_remiasii_005_99_3_contig_1373316-size_12288_4	7e-05	Ank_2	PF12796.10	Ankyrin repeats (3 copies)	5.1e-08	GVOGm0193	202	448.5
Chloromonas_remiasii_005_99_3_contig_1373316-size_12288_6	3.7E-84	Ribonuc_red_sm	PF00268.24	Ribonucleotide reductase, small chain	2.5E-118	GVOGm1574	967	329
Chloromonas_remiasii_005_99_3_contig_1374000-size_7658_3	0.00084	JmjC	PF02373.25	JmjC domain, hydroxylase
Chloromonas_remiasii_005_99_3_contig_1374000-size_7658_9	2E-42	LRR_4	PF12799.10	Leucine Rich repeats (2 copies)	5.9E-51	GVOG13745	11	374
Chloromonas_remiasii_005_99_3_contig_1375167-size_5423_1	0.00046	Metallophos	PF00149.31	Calcineurin-like phosphoesterase	5.4E-29	GVOGm0164	232	355
Chloromonas_remiasii_005_99_3_contig_1375354-size_5050_5	1e-05	Kdo	PF06293.17	Lipopolysaccharide kinase (Kdo/WaaP) family	6.3e-09	GVOG10452	8	327.5
Chloromonas_remiasii_005_99_3_contig_1375409-size_9287_2	5.3e-05	Ank_2	PF12796.10	Ankyrin repeats (3 copies)	1.4e-07	GVOG12611	13	173
Chloromonas_remiasii_005_99_3_contig_1375409-size_9287_6	2.8e-09	Capsid_NCLDV	PF04451.15	Large eukaryotic DNA virus major capsid protein	2.3E-13	GVOGm0003	2866	506
Chloromonas_remiasii_005_99_3_contig_1375409-size_9287_10	1.4E-10	Myb_DNA-bind_6	PF13921.9	Myb-like DNA-binding domain
Chloromonas_remiasii_005_99_3_contig_1375939-size_11578_3	0.0004	DUF5871	PF19196.3	Family of unknown function (DUF5871)	5.8e-06	GVOGm0831	56	182
Chloromonas_remiasii_005_99_3_contig_1375939-size_11578_7	2.2E-11	Laminin_G_3	PF13385.9	Concanavalin A-like lectin/glucanases superfamily	1.5E-36	GVOGm0099	1294	288
Chloromonas_remiasii_005_99_3_contig_1375939-size_11578_9	1.1e-05	AAA_16	PF13191.9	AAA ATPase domain
Chloromonas_remiasii_005_99_3_contig_1376337-size_10140_1	9.7E-62	Capsid_NCLDV	PF04451.15	Large eukaryotic DNA virus major capsid protein	1.1E-171	GVOGm0003	2866	506
Chloromonas_remiasii_005_99_3_contig_1376337-size_10140_7	4.3E-12	DUF2177	PF09945.12	Predicted membrane protein (DUF2177)	1.1E-19	GVOGm0439	507	126
Chloromonas_remiasii_005_99_3_contig_1376337-size_10140_8	8.8E-14	DHFR_1	PF00186.22	Dihydrofolate reductase	2.1E-24	GVOGm0163	363	178
Chloromonas_remiasii_005_99_3_contig_1376913-size_6652_3	4.1E-11	DUF5906	PF19263.2	Family of unknown function (DUF5906)	9.2E-113	GVOG00070	18	759
Chloromonas_remiasii_005_99_3_contig_1377022-size_5022_4	7.9E-80	RNA_pol_Rpb1_1	PF04997.15	RNA polymerase Rpb1, domain 1	1.8E-286	GVOGm0023	1028	1492
Chloromonas_remiasii_005_99_3_contig_1377339-size_8880_3	2.4e-06	Glyco_transf_61	PF04577.17	Glycosyltransferase 61
Chloromonas_remiasii_005_99_3_contig_1377339-size_8880_11	2.3E-17	DcpS_C	PF11969.11	Scavenger mRNA decapping enzyme C-term binding	2.8e-05	GVOGm1559	33	230
Chloromonas_remiasii_005_99_3_contig_1377636-size_5135_3	9.1E-12	Poly_A_pol_cat	PF19244.2	Poly(A) polymerase catalytic subunit	1.5e-09	GVOG11006	8	539.5
Chloromonas_remiasii_005_99_3_contig_1377636-size_5135_4	6.8e-07	Acetyltransf_1	PF00583.28	Acetyltransferase (GNAT) family	6.7e-07	GVOG09839	23	163
Chloromonas_remiasii_005_99_3_contig_1378323-size_9230_3	6.3E-170	Ribonuc_red_lgC	PF02867.18	Ribonucleotide reductase, barrel domain	5.2E-289	GVOGm0088	935	850
Chloromonas_remiasii_005_99_3_contig_1378323-size_9230_5	1.9e-09	PQ-loop	PF04193.17	PQ loop repeat	4.1E-16	GVOG11752	7	104
Chloromonas_remiasii_005_99_3_contig_1378475-size_7467_2	0.00041	AP2	PF00847.23	AP2 domain
Chloromonas_remiasii_005_99_3_contig_1378475-size_7467_10	3.5e-07	zf-C3HC4_3	PF13920.9	Zinc finger, C3HC4 type (RING finger)	5.5e-06	GVOG11683	5	135
Chloromonas_remiasii_005_99_3_contig_1378846-size_5828_1	0.00064	TFIIB	PF00382.22	Transcription factor TFIIB repeat	1E-23	GVOGm0172	951	353
Chloromonas_remiasii_005_99_3_contig_1378846-size_5828_2	3e-07	Thioredoxin	PF00085.23	Thioredoxin	3.3E-16	GVOGm0047	1201	158
Chloromonas_remiasii_005_99_3_contig_1379338-size_12559_4	4.1E-28	ABC_tran	PF00005.30	ABC transporter	9.2E-95	GVOGm0082	268	553
Chloromonas_remiasii_005_99_3_contig_1379338-size_12559_6	0.00014	Glycos_transf_2	PF00535.29	Glycosyl transferase family 2	1.8E-82	GVOGm1227	146	330
Chloromonas_remiasii_005_99_3_contig_1379338-size_12559_7	7.7E-46	PP2C	PF00481.24	Protein phosphatase 2C	1.4E-55	GVOGm0055	115	278
Chloromonas_remiasii_005_99_3_contig_1379338-size_12559_12	9.5E-10	Peptidase_S74	PF13884.9	Chaperone of endosialidase	1.9E-27	GVOGm1251	16	994
Chloromonas_remiasii_005_99_3_contig_1379338-size_12559_14	2.4E-13	DUF5762	PF19066.3	Family of unknown function (DUF5762)	1.5E-55	GVOGm0152	903	228
Chloromonas_remiasii_005_99_3_contig_1379338-size_12559_15	6.3e-05	Vps62	PF06101.14	Vacuolar protein sorting-associated protein 62	9.8E-29	GVOG00283	18	325
Chloromonas_remiasii_005_99_3_contig_1379338-size_12559_16	7.8e-05	SNARE	PF05739.22	SNARE domain	7.8e-05	GVOG04869	27	117
Chloromonas_remiasii_005_99_3_contig_1379338-size_12559_17	3.1E-18	RNA_pol_Rpb5_C	PF01191.22	RNA polymerase Rpb5, C-terminal domain	1.2E-20	GVOGm0694	124	207
Chloromonas_remiasii_005_99_3_contig_1380020-size_11210_5	8.6E-12	Pkinase	PF00069.28	Protein kinase domain	4.6E-11	GVOG10423	17	323
Chloromonas_remiasii_005_99_3_contig_1380900-size_5072_1	4E-54	RNA_pol_Rpb2_6	PF00562.31	RNA polymerase Rpb2, domain 6	4.8E-81	GVOGm0022	1532	1347
Chloromonas_remiasii_005_99_3_contig_1381296-size_7249_4	1.3E-11	TBP	PF00352.24	Transcription factor TFIID (or TATA-binding protein, TBP)	6.9E-46	GVOGm0056	936	339
Chloromonas_remiasii_005_99_3_contig_1381882-size_14923_6	1.6e-06	SET	PF00856.31	SET domain	4.6E-10	GVOGm0269	21	226
Chloromonas_remiasii_005_99_3_contig_1381882-size_14923_10	2.3E-13	DUF5901	PF19254.2	Family of unknown function (DUF5901)	6.5E-83	GVOGm0104	69	440
Chloromonas_remiasii_005_99_3_contig_1381882-size_14923_13	1.4E-22	AAA_30	PF13604.9	AAA domain	9.8E-22	GVOGm0272	121	691
Chloromonas_remiasii_005_99_3_contig_1381882-size_14923_16	1.9E-17	Lipase_3	PF01764.28	Lipase (class 3)	7.8E-27	GVOGm0346	257	277
Chloromonas_remiasii_005_99_3_contig_1381882-size_14923_17	5.5E-15	AAA_19	PF13245.9	AAA domain	3.7E-101	GVOGm0158	270	746
Chloromonas_remiasii_005_99_3_contig_1382967-size_8874_1	5.3E-15	IF4E	PF01652.21	Eukaryotic initiation factor 4E	8.9E-36	GVOGm1399	721	172
Chloromonas_remiasii_005_99_3_contig_1382967-size_8874_7	1.5e-09	U-box	PF04564.18	U-box domain	4.5E-170	GVOGm1694	114	650.5
Chloromonas_remiasii_005_99_3_contig_1383608-size_5619_2	5.6e-08	DnaJ	PF00226.34	DnaJ domain	2.1E-27	GVOG11017	5	258
Chloromonas_remiasii_005_99_3_contig_1384582-size_10607_3	1E-12	Hom_end_hint	PF05203.19	Hom_end-associated Hint	1.7E-84	GVOGm1246	43	694
Chloromonas_remiasii_005_99_3_contig_1384582-size_10607_7	8.7E-17	CMAS	PF02353.23	Mycolic acid cyclopropane synthetase	1.3E-40	GVOG07105	5	427
Chloromonas_remiasii_005_99_3_contig_1386063-size_8180_2	2e-09	Ribonuc_red_lgN	PF00317.24	Ribonucleotide reductase, all-alpha domain	1.3E-35	GVOG04079	5	293
Chloromonas_remiasii_005_99_3_contig_1386063-size_8180_5	5.4e-06	zf-MYND	PF01753.21	MYND finger
Chloromonas_remiasii_005_99_3_contig_1389238-size_28407_1	8.6e-06	SNF2-rel_dom	PF00176.26	SNF2-related domain	1.5E-10	GVOG12198	16	193
Chloromonas_remiasii_005_99_3_contig_1389238-size_28407_6	1.6E-28	polyprenyl_synt	PF00348.20	Polyprenyl synthetase	1.3E-43	GVOGm1002	75	326
Chloromonas_remiasii_005_99_3_contig_1389238-size_28407_7	8.8e-05	zf-C3HC4_3	PF13920.9	Zinc finger, C3HC4 type (RING finger)	1.5e-07	GVOG11307	21	143
Chloromonas_remiasii_005_99_3_contig_1389238-size_28407_10	1.1E-11	MIP	PF00230.23	Major intrinsic protein	5.9E-27	GVOGm0982	444	90
Chloromonas_remiasii_005_99_3_contig_1389238-size_28407_14	1.9E-19	Ribonucleas_3_3	PF14622.9	Ribonuclease-III-like	1.5E-37	GVOGm0798	853	330
Chloromonas_remiasii_005_99_3_contig_1389238-size_28407_16	7.2E-25	zf-C3HC4_3	PF13920.9	Zinc finger, C3HC4 type (RING finger)	2.8E-21	GVOG10416	44	152.5
Chloromonas_remiasii_005_99_3_contig_1389238-size_28407_17	1.7E-22	CLP_protease	PF00574.26	Clp protease	2.9E-62	GVOG05359	17	391
Chloromonas_remiasii_005_99_3_contig_1389238-size_28407_20	9E-10	DUF5761	PF19065.3	Family of unknown function (DUF5761)	9.1E-30	GVOGm0263	899	172
Chloromonas_remiasii_005_99_3_contig_1389238-size_28407_21	9E-31	MutS_V	PF00488.24	MutS domain V	1.2E-170	GVOGm0074	747	1004
Chloromonas_remiasii_005_99_3_contig_1389238-size_28407_24	3e-09	DnaJ	PF00226.34	DnaJ domain	4E-31	GVOGm0302	621	308
Chloromonas_remiasii_005_99_3_contig_1389238-size_28407_26	1.7e-07	Peptidase_S74	PF13884.9	Chaperone of endosialidase	4.4E-12	GVOGm0144	68	174
Chloromonas_remiasii_005_99_3_contig_1390170-size_9974_2	2.3E-10	LRR_4	PF12799.10	Leucine Rich repeats (2 copies)	1.9e-07	GVOG08601	5	243
Chloromonas_remiasii_005_99_3_contig_1390170-size_9974_5	4.8E-14	U-box	PF04564.18	U-box domain	2.1E-15	GVOG04499	5	218
Chloromonas_remiasii_005_99_3_contig_1390170-size_9974_8	7.8E-11	PriCT_2	PF08707.14	Primase C terminal 2 (PriCT-2)	1.2E-11	GVOGm0095	987	932
Chloromonas_remiasii_005_99_3_contig_1390170-size_9974_9	2.3e-07	D5_N	PF08706.14	D5 N terminal like	3.9E-48	GVOGm0095	987	932
Chloromonas_remiasii_005_99_3_contig_1390497-size_6263_2	1.3E-32	LRR_4	PF12799.10	Leucine Rich repeats (2 copies)	2.9E-43	GVOG13745	11	374
Chloromonas_remiasii_005_99_3_contig_41657-size_10244_6					1.6E-14	GVOG09848	158	77.5
Chloromonas_remiasii_005_99_3_contig_41657-size_10244_11					5E-69	GVOG01676	10	773.5
Chloromonas_remiasii_005_99_3_contig_206046-size_5742_2					0.00021	GVOG00131	6	258
Chloromonas_remiasii_005_99_3_contig_291252-size_18858_16					2.6E-22	GVOGm0028	873	187
Chloromonas_remiasii_005_99_3_contig_291252-size_18858_17					1.1E-59	GVOG10021	7	817
Chloromonas_remiasii_005_99_3_contig_435454-size_11847_8					4E-50	GVOGm1643	23	151
Chloromonas_remiasii_005_99_3_contig_435454-size_11847_13					1.1E-24	GVOG00126	7	1074
Chloromonas_remiasii_005_99_3_contig_513619-size_6097_5					2.4E-29	GVOGm1644	53	212
Chloromonas_remiasii_005_99_3_contig_513619-size_6097_6					3.3E-43	GVOGm1677	28	479
Chloromonas_remiasii_005_99_3_contig_783728-size_7053_1					1.7E-28	GVOG12552	728	86
Chloromonas_remiasii_005_99_3_contig_861082-size_5380_4					5.1E-32	GVOGm0083	843	271
Chloromonas_remiasii_005_99_3_contig_892312-size_7259_3					6.5E-30	GVOGm0311	699	197
Chloromonas_remiasii_005_99_3_contig_892312-size_7259_4					3.6e-07	GVOGm1790	14	956.5
Chloromonas_remiasii_005_99_3_contig_964721-size_5704_7					5E-29	GVOG01987	12	1424.5
Chloromonas_remiasii_005_99_3_contig_1371677-size_7079_2					1.3E-21	GVOGm0507	578	82
Chloromonas_remiasii_005_99_3_contig_1371677-size_7079_3					6.5E-24	GVOGm0132	231	325
Chloromonas_remiasii_005_99_3_contig_1372849-size_9367_6					1.8E-35	GVOG00271	5	369
Chloromonas_remiasii_005_99_3_contig_1372849-size_9367_9					1.8E-10	GVOGm0020	2618	1043.5
Chloromonas_remiasii_005_99_3_contig_1375167-size_5423_2					4.4E-44	GVOGm0014	892	321
Chloromonas_remiasii_005_99_3_contig_1375409-size_9287_4					6.1E-11	GVOGm1282	12	209
Chloromonas_remiasii_005_99_3_contig_1375939-size_11578_10					3.4E-27	GVOGm1030	691	124
Chloromonas_remiasii_005_99_3_contig_1376337-size_10140_2					3.7E-57	GVOGm0538	41	372
Chloromonas_remiasii_005_99_3_contig_1377022-size_5022_2					4.6e-08	GVOG11719	6	186.5
Chloromonas_remiasii_005_99_3_contig_1377022-size_5022_3					1.5E-19	GVOGm0008	669	132
Chloromonas_remiasii_005_99_3_contig_1377339-size_8880_10					0.00033	GVOG01847	8	735.5
Chloromonas_remiasii_005_99_3_contig_1378323-size_9230_4					6.2E-108	GVOGm0760	1130	280
Chloromonas_remiasii_005_99_3_contig_1378323-size_9230_9					9.9E-14	GVOGm0396	236	340
Chloromonas_remiasii_005_99_3_contig_1378475-size_7467_12
Chloromonas_remiasii_005_99_3_contig_1379338-size_12559_5					5E-19	GVOG08413	39	152
Chloromonas_remiasii_005_99_3_contig_1379338-size_12559_13					3.8E-11	GVOGm1172	138	80
Chloromonas_remiasii_005_99_3_contig_1380020-size_11210_3					5.6E-16	GVOGm0095	987	932
Chloromonas_remiasii_005_99_3_contig_1381296-size_7249_1					1.9E-67	GVOGm0749	118	598.5
Chloromonas_remiasii_005_99_3_contig_1381882-size_14923_1					9.7E-35	GVOG01676	10	773.5
Chloromonas_remiasii_005_99_3_contig_1381882-size_14923_12					1.3E-22	GVOGm0140	179	157
Chloromonas_remiasii_005_99_3_contig_1382967-size_8874_6					2.3E-21	GVOG11331	32	153.5
Chloromonas_remiasii_005_99_3_contig_1384582-size_10607_5					4.7E-10	GVOGm0095	987	932
Chloromonas_remiasii_005_99_3_contig_1386063-size_8180_3					4E-103	GVOGm0760	1130	280
Chloromonas_remiasii_005_99_3_contig_1389238-size_28407_13					8.4E-31	GVOGm0085	101	469
Chloromonas_remiasii_005_99_3_contig_1389238-size_28407_15					1.9E-19	GVOGm0735	697	193
Chloromonas_remiasii_005_99_3_contig_1389238-size_28407_22
Chloromonas_remiasii_005_99_3_contig_16987-size_8048_1					4E-36	GVOGm0191	95	282
Chloromonas_remiasii_005_99_3_contig_19300-size_9431_6					2.8E-26	GVOG02023	12	171.5
Chloromonas_remiasii_005_99_3_contig_19300-size_9431_7					8.5e-08	GVOGm0206	431	304
Chloromonas_remiasii_005_99_3_contig_41657-size_10244_5					4.5E-23	GVOGm1436	81	173
Chloromonas_remiasii_005_99_3_contig_41657-size_10244_7					2.9e-06	GVOGm0160	1012	213
Chloromonas_remiasii_005_99_3_contig_99414-size_6212_3					5.4e-06	GVOG07458	11	114
Chloromonas_remiasii_005_99_3_contig_99414-size_6212_4					2e-07	GVOG07458	11	114
Chloromonas_remiasii_005_99_3_contig_201471-size_6943_6					1.1E-39	GVOGm0914	174	177
Chloromonas_remiasii_005_99_3_contig_206046-size_5742_5					5.5E-17	GVOG00976	23	318
Chloromonas_remiasii_005_99_3_contig_206046-size_5742_6					3.1E-29	GVOG00976	23	318
Chloromonas_remiasii_005_99_3_contig_435454-size_11847_5					2.7E-21	GVOGm1519	51	85
Chloromonas_remiasii_005_99_3_contig_435454-size_11847_15					1.5e-08	GVOG07446	7	96
Chloromonas_remiasii_005_99_3_contig_783728-size_7053_8					2.4e-09	GVOG01248	6	494.5
Chloromonas_remiasii_005_99_3_contig_879517-size_5793_2					9.8E-24	GVOG07251	6	116
Chloromonas_remiasii_005_99_3_contig_964721-size_5704_2					4.7e-05	GVOGm0591	16	269.5
Chloromonas_remiasii_005_99_3_contig_964721-size_5704_4					7.8E-40	GVOGm1124	12	259.5
Chloromonas_remiasii_005_99_3_contig_1372345-size_7248_2					2E-46	GVOG08587	5	442
Chloromonas_remiasii_005_99_3_contig_1372345-size_7248_4					2.2e-07	GVOGm1733	67	324
Chloromonas_remiasii_005_99_3_contig_1372849-size_9367_4					1.5e-09	GVOG00139	21	516
Chloromonas_remiasii_005_99_3_contig_1373316-size_12288_8					1.6e-05	GVOG10706	6	451.5
Chloromonas_remiasii_005_99_3_contig_1375939-size_11578_1					6.7E-24	GVOG02023	12	171.5
Chloromonas_remiasii_005_99_3_contig_1375939-size_11578_12					0.0004	GVOG08838	36	210.5
Chloromonas_remiasii_005_99_3_contig_1377022-size_5022_1					0.00089	GVOG00561	5	127
Chloromonas_remiasii_005_99_3_contig_1377339-size_8880_7					2.1E-44	GVOG02774	7	348
Chloromonas_remiasii_005_99_3_contig_1378846-size_5828_6					2.9E-12	GVOG00130	9	203
Chloromonas_remiasii_005_99_3_contig_1378846-size_5828_8					1.3E-22	GVOG04333	8	768
Chloromonas_remiasii_005_99_3_contig_1379338-size_12559_2					4.1e-08	GVOG06844	37	122
Chloromonas_remiasii_005_99_3_contig_1379338-size_12559_8					4.6e-05	GVOG12150	297	152
Chloromonas_remiasii_005_99_3_contig_1379338-size_12559_10					9.7E-25	GVOG07251	6	116
Chloromonas_remiasii_005_99_3_contig_1380020-size_11210_2					8.7E-31	GVOG09570	8	321.5
Chloromonas_remiasii_005_99_3_contig_1381296-size_7249_6					1.1E-21	GVOG02023	12	171.5
Chloromonas_remiasii_005_99_3_contig_1381334-size_6839_1					8.2e-05	GVOGm1720	65	313
Chloromonas_remiasii_005_99_3_contig_1381334-size_6839_7					5.2E-37	GVOGm0826	83	428
Chloromonas_remiasii_005_99_3_contig_1381882-size_14923_2					3.3E-19	GVOGm0052	21	167
Chloromonas_remiasii_005_99_3_contig_1381882-size_14923_7					3.4E-24	GVOGm0862	41	174
Chloromonas_remiasii_005_99_3_contig_1381882-size_14923_8					9.2E-13	GVOG03072	40	439
Chloromonas_remiasii_005_99_3_contig_1384582-size_10607_2					1.8e-06	GVOG00070	18	759
Chloromonas_remiasii_005_99_3_contig_1386063-size_8180_1					0.00061	GVOGm0088	935	850
Chloromonas_remiasii_005_99_3_contig_1386063-size_8180_7					2.9E-14	GVOGm0396	236	340
Chloromonas_remiasii_005_99_3_contig_1389238-size_28407_12					6.8E-20	GVOGm0050	679	416
Chloromonas_remiasii_005_99_3_contig_1389238-size_28407_25					3e-07	GVOG06583	6	156
Chloromonas_remiasii_005_99_3_contig_1390170-size_9974_7					0.00091	GVOG11335	7	407
Chloromonas_remiasii_005_99_1_contig_671751-size_7686_3	2.6E-96	Ribonuc_red_sm	PF00268.24	Ribonucleotide reductase, small chain	8.8E-138	GVOGm1574	967	329
Chloromonas_remiasii_005_99_1_contig_671751-size_7686_4	4.4e-06	Helicase_C	PF00271.34	Helicase conserved C-terminal domain	1.9E-192	GVOG10018	15	755
Chloromonas_remiasii_005_99_1_contig_671751-size_7686_5	1.2E-17	5_3_exonuc_N	PF02739.19	5'-3' exonuclease, N-terminal resolvase-like domain	9.5E-79	GVOG09736	294	273
Chloromonas_remiasii_005_99_1_contig_671751-size_7686_6	4.3e-07	Bactofilin	PF04519.16	Polymer-forming cytoskeletal	3.7E-45	GVOG00271	5	369
Chloromonas_remiasii_005_99_1_contig_671932-size_11503_2	4.5E-16	TFIIS_C	PF01096.21	Transcription factor S-II (TFIIS)	1.4E-56	GVOGm0173	817	173
Chloromonas_remiasii_005_99_1_contig_671932-size_11503_5	1.6e-08	Kinesin	PF00225.26	Kinesin motor domain	3.1E-20	GVOG01379	8	963.5
Chloromonas_remiasii_005_99_1_contig_671932-size_11503_7	4.9e-07	SAP	PF02037.30	SAP domain	8.2E-16	GVOG06885	12	203
Chloromonas_remiasii_005_99_1_contig_671932-size_11503_8	1.1E-28	MutS_V	PF00488.24	MutS domain V	2.1E-116	GVOGm0250	581	587
Chloromonas_remiasii_005_99_1_contig_671932-size_11503_12	1.3E-12	HATPase_c	PF02518.29	Histidine kinase-, DNA gyrase B-, and HSP90-like ATPase	3.9E-96	GVOG01984	94	721
Chloromonas_remiasii_005_99_1_contig_917558-size_5719_1	3.5E-41	Guanylate_cyc	PF00211.23	Adenylate and Guanylate cyclase catalytic domain	4.7E-25	GVOG05997	38	518
Chloromonas_remiasii_005_99_1_contig_917558-size_5719_4	6.6e-06	DUF5871	PF19196.3	Family of unknown function (DUF5871)	4.8E-57	GVOGm0021	857	306
Chloromonas_remiasii_005_99_1_contig_1118558-size_7817_2	8.1E-40	Pox_VLTF3	PF04947.17	Poxvirus Late Transcription Factor VLTF3 like	1.7E-46	GVOGm0890	27	148
Chloromonas_remiasii_005_99_1_contig_1118558-size_7817_5	1.3E-20	TFIIB	PF00382.22	Transcription factor TFIIB repeat	6.3E-86	GVOGm0172	951	353
Chloromonas_remiasii_005_99_1_contig_1118558-size_7817_7	1.4e-09	Peptidase_S74	PF13884.9	Chaperone of endosialidase	2.3E-21	GVOGm0144	68	174
Chloromonas_remiasii_005_99_1_contig_1118558-size_7817_9	3.1e-08	TF_Zn_Ribbon	PF08271.15	TFIIB zinc-binding	3E-11	GVOGm0172	951	353
Chloromonas_remiasii_005_99_1_contig_1118558-size_7817_10	2.6E-159	HSP90	PF00183.21	Hsp90 protein	3.8E-162	GVOG01984	94	721
Chloromonas_remiasii_005_99_1_contig_1323264-size_5707_2	1.4E-10	DUF5761	PF19065.3	Family of unknown function (DUF5761)	9.7E-42	GVOGm0263	899	172
Chloromonas_remiasii_005_99_1_contig_1323264-size_5707_6	4e-05	Sel1	PF08238.15	Sel1 repeat	3.7E-78	GVOG08587	5	442
Chloromonas_remiasii_005_99_1_contig_1374870-size_10991_3	8.7E-13	AAA	PF00004.32	ATPase family associated with various cellular activities (AAA)	3.2E-61	GVOGm0405	449	428
Chloromonas_remiasii_005_99_1_contig_1374870-size_10991_9	7.4E-16	DUF5760	PF19064.3	Family of unknown function (DUF5760)	3.4E-29	GVOGm0530	115	140
Chloromonas_remiasii_005_99_1_contig_1374870-size_10991_11	6.4E-15	YqaJ	PF09588.13	YqaJ-like viral recombinase domain	2.7E-78	GVOGm0031	865	431
Chloromonas_remiasii_005_99_1_contig_1374870-size_10991_12	1.1e-07	DUF5760	PF19064.3	Family of unknown function (DUF5760)	1.4E-16	GVOGm0368	469	120
Chloromonas_remiasii_005_99_1_contig_1379781-size_6112_1	3.2E-10	DNase_II	PF03265.18	Deoxyribonuclease II	2.5E-25	GVOGm1324	25	311
Chloromonas_remiasii_005_99_1_contig_1379781-size_6112_3	1.9e-06	DUF5871	PF19196.3	Family of unknown function (DUF5871)	1.1E-54	GVOGm0021	857	306
Chloromonas_remiasii_005_99_1_contig_1379781-size_6112_6	3.2E-31	AAA_30	PF13604.9	AAA domain	5.2E-85	GVOGm0272	121	691
Chloromonas_remiasii_005_99_1_contig_1382241-size_16865_2	1.7e-05	AAA	PF00004.32	ATPase family associated with various cellular activities (AAA)	6.3E-38	GVOGm0215	784	442
Chloromonas_remiasii_005_99_1_contig_1382241-size_16865_7	0.00054	ATG22	PF11700.11	Vacuole effluxer Atg22 like	3.8e-05	GVOGm0077	364	287.5
Chloromonas_remiasii_005_99_1_contig_1382241-size_16865_9	8.7E-25	RNA_pol_Rpb5_C	PF01191.22	RNA polymerase Rpb5, C-terminal domain	2.9E-39	GVOGm0694	124	207
Chloromonas_remiasii_005_99_1_contig_1382241-size_16865_11	1.2E-105	RNA_pol_Rpb2_6	PF00562.31	RNA polymerase Rpb2, domain 6	0	GVOGm0022	1532	1347
Chloromonas_remiasii_005_99_1_contig_1382497-size_10100_7	6.9E-51	AAA_34	PF13872.9	P-loop containing NTP hydrolase pore-1	1.8E-81	GVOG06454	16	994.5
Chloromonas_remiasii_005_99_1_contig_1382497-size_10100_8	2.2E-24	RNase_H	PF00075.27	RNase H	4.5E-44	GVOGm0295	433	214
Chloromonas_remiasii_005_99_1_contig_1382497-size_10100_9	4.4E-11	DUF5759	PF19063.3	Family of unknown function (DUF5759)	1.2E-32	GVOGm0041	862	182.5
Chloromonas_remiasii_005_99_1_contig_1382497-size_10100_10	2.1E-17	Patatin	PF01734.25	Patatin-like phospholipase	1.7E-67	GVOGm0018	1007	300
Chloromonas_remiasii_005_99_1_contig_1384089-size_12499_1	2.2E-25	PCNA_N	PF00705.21	Proliferating cell nuclear antigen, N-terminal domain	1.3E-87	GVOGm0239	1277	269
Chloromonas_remiasii_005_99_1_contig_1384089-size_12499_3	1.4E-10	Pkinase	PF00069.28	Protein kinase domain	1.4E-51	GVOGm0050	679	416
Chloromonas_remiasii_005_99_1_contig_1384089-size_12499_5	8.8E-17	IF4E	PF01652.21	Eukaryotic initiation factor 4E	3E-45	GVOGm1399	721	172
Chloromonas_remiasii_005_99_1_contig_1384089-size_12499_9	7.5e-07	RNA_pol_Rpb6	PF01192.25	RNA polymerase Rpb6	8.5E-31	GVOGm0027	792	201.5
Chloromonas_remiasii_005_99_1_contig_1384089-size_12499_10	1.3e-08	RNA_POL_M_15KD	PF02150.19	RNA polymerases M/15 Kd subunit	4E-34	GVOGm1030	691	124
Chloromonas_remiasii_005_99_1_contig_1384089-size_12499_14	8.3E-37	Capsid_NCLDV	PF04451.15	Large eukaryotic DNA virus major capsid protein	4.6E-124	GVOGm0003	2866	506
Chloromonas_remiasii_005_99_1_contig_1384126-size_13637_2	6.1e-07	zf-C3HC4	PF00097.28	Zinc finger, C3HC4 type (RING finger)	3.2E-13	GVOGm0789	46	278
Chloromonas_remiasii_005_99_1_contig_1384126-size_13637_7	0.00035	YABBY	PF04690.16	YABBY protein	7.5E-10	GVOGm1341	36	117.5
Chloromonas_remiasii_005_99_1_contig_1384126-size_13637_8	3.2e-08	Methyltransf_24	PF13578.9	Methyltransferase domain	2.5E-28	GVOGm0211	222	213
Chloromonas_remiasii_005_99_1_contig_1384126-size_13637_10	7.7E-15	dCMP_cyt_deam_1	PF00383.26	Cytidine and deoxycytidylate deaminase zinc-binding region	8.9E-32	GVOG12430	10	148.5
Chloromonas_remiasii_005_99_1_contig_1384126-size_13637_11	9.8E-23	Peptidase_M16	PF00675.23	Insulinase (Peptidase family M16)	1.4E-73	GVOGm0326	254	443
Chloromonas_remiasii_005_99_1_contig_1384126-size_13637_13	5.1E-39	MutS_V	PF00488.24	MutS domain V	4E-276	GVOGm0074	747	1004
Chloromonas_remiasii_005_99_1_contig_1384126-size_13637_15	4.7e-06	GIY-YIG	PF01541.27	GIY-YIG catalytic domain	1.7E-23	GVOGm0723	457	137
Chloromonas_remiasii_005_99_1_contig_1384758-size_14248_3	1.7e-07	ResIII	PF04851.18	Type III restriction enzyme, res subunit	2.5E-69	GVOGm0020	2618	1043.5
Chloromonas_remiasii_005_99_1_contig_1384758-size_14248_4	3.2e-06	SNF2-rel_dom	PF00176.26	SNF2-related domain	1.2E-36	GVOGm0020	2618	1043.5
Chloromonas_remiasii_005_99_1_contig_1384758-size_14248_6	1.3E-12	Thioredoxin	PF00085.23	Thioredoxin	2.9E-22	GVOG12966	6	167
Chloromonas_remiasii_005_99_1_contig_1384758-size_14248_9	2.7E-10	PS_pyruv_trans	PF04230.16	Polysaccharide pyruvyl transferase	2.6E-199	GVOGm0882	56	822.5
Chloromonas_remiasii_005_99_1_contig_1384823-size_40565_1	1.4e-06	MORN_2	PF07661.16	MORN repeat variant	9.9E-128	GVOGm0059	780	610
Chloromonas_remiasii_005_99_1_contig_1384823-size_40565_3	1.6E-12	TBP	PF00352.24	Transcription factor TFIID (or TATA-binding protein, TBP)	4.1E-62	GVOGm0056	936	339
Chloromonas_remiasii_005_99_1_contig_1384823-size_40565_8	1.4E-18	DnaJ	PF00226.34	DnaJ domain	2.2E-37	GVOGm0733	150	314
Chloromonas_remiasii_005_99_1_contig_1384823-size_40565_11	4.7E-32	UvrD-helicase	PF00580.24	UvrD/REP helicase N-terminal domain	3.7E-132	GVOGm0158	270	746
Chloromonas_remiasii_005_99_1_contig_1384823-size_40565_12	1.2E-18	DUF5901	PF19254.2	Family of unknown function (DUF5901)	6.5E-100	GVOGm0104	69	440
Chloromonas_remiasii_005_99_1_contig_1384823-size_40565_18	4.2E-10	NUDIX	PF00293.31	NUDIX domain	1E-85	GVOGm0083	843	271
Chloromonas_remiasii_005_99_1_contig_1384823-size_40565_19	1.9e-05	ResIII	PF04851.18	Type III restriction enzyme, res subunit	6.7E-41	GVOGm0020	2618	1043.5
Chloromonas_remiasii_005_99_1_contig_1384823-size_40565_20	1e-08	Helicase_C	PF00271.34	Helicase conserved C-terminal domain	4.5E-108	GVOGm0020	2618	1043.5
Chloromonas_remiasii_005_99_1_contig_1384823-size_40565_21	1.3E-25	Pox_MCEL	PF03291.19	mRNA capping enzyme	5.5E-202	GVOGm0036	840	1150
Chloromonas_remiasii_005_99_1_contig_1384823-size_40565_25	0.00035	DUF4271	PF14093.9	Domain of unknown function (DUF4271)
Chloromonas_remiasii_005_99_1_contig_1384823-size_40565_26	6.1e-06	EI24	PF07264.14	Etoposide-induced protein 2.4 (EI24)
Chloromonas_remiasii_005_99_1_contig_1384823-size_40565_30	3.7E-14	CSD	PF00313.25	'Cold-shock' DNA-binding domain	1.6E-33	GVOGm0313	422	152
Chloromonas_remiasii_005_99_1_contig_1384823-size_40565_32	0.00014	Glyco_transf_90	PF05686.15	Glycosyl transferase family 90	2.8E-38	GVOGm1720	65	313
Chloromonas_remiasii_005_99_1_contig_1384823-size_40565_33	2.4E-14	NIF	PF03031.21	NLI interacting factor-like phosphatase	5.9E-56	GVOGm0191	95	282
Chloromonas_remiasii_005_99_1_contig_1384823-size_40565_34	1.4E-26	DUF5767	PF19071.3	Family of unknown function (DUF5767)	2.3E-67	GVOGm0115	797	466
Chloromonas_remiasii_005_99_1_contig_1385573-size_6428_1	1.4E-17	DSPc	PF00782.23	Dual specificity phosphatase, catalytic domain	4E-27	GVOGm0032	433	166
Chloromonas_remiasii_005_99_1_contig_1385573-size_6428_4	6.3e-06	Rho_N	PF07498.15	Rho termination factor, N-terminal domain
Chloromonas_remiasii_005_99_1_contig_1385573-size_6428_5	1.5e-08	zf-RING_2	PF13639.9	Ring finger domain	1.2E-17	GVOG09827	58	179
Chloromonas_remiasii_005_99_1_contig_1386268-size_17355_3	1.1E-32	DNA_ligase_aden	PF01653.21	NAD-dependent DNA ligase adenylation domain	8.1E-215	GVOGm0503	529	706
Chloromonas_remiasii_005_99_1_contig_1386268-size_17355_4	2.3E-20	DUF5832	PF19150.3	Family of unknown function (DUF5832)	1E-72	GVOGm0073	901	294
Chloromonas_remiasii_005_99_1_contig_1386268-size_17355_6	1.5e-05	DUF5764	PF19068.3	Family of unknown function (DUF5764)	3.5E-12	GVOGm0048	792	342
Chloromonas_remiasii_005_99_1_contig_1386268-size_17355_10	5.6E-16	CAP	PF00188.29	Cysteine-rich secretory protein family	3.2E-41	GVOGm1232	62	258.5
Chloromonas_remiasii_005_99_1_contig_1386268-size_17355_12	1.3e-07	Thioredoxin	PF00085.23	Thioredoxin	5.2E-16	GVOG09862	12	122.5
Chloromonas_remiasii_005_99_1_contig_1386268-size_17355_13	1.6E-14	TBP	PF00352.24	Transcription factor TFIID (or TATA-binding protein, TBP)	1.3E-29	GVOGm0056	936	339
Chloromonas_remiasii_005_99_1_contig_1386268-size_17355_15	2.6E-180	Ribonuc_red_lgC	PF02867.18	Ribonucleotide reductase, barrel domain	0	GVOGm0088	935	850
Chloromonas_remiasii_005_99_1_contig_1386268-size_17355_17	1.5e-09	Pkinase	PF00069.28	Protein kinase domain	4.4E-54	GVOGm0050	679	416
Chloromonas_remiasii_005_99_1_contig_1386268-size_17355_19	1.9E-41	dNK	PF01712.22	Deoxynucleoside kinase	5.3E-51	GVOGm0569	671	230
Chloromonas_remiasii_005_99_1_contig_1386268-size_17355_21	1.3E-11	Pkinase	PF00069.28	Protein kinase domain	2.4E-55	GVOGm0050	679	416
Chloromonas_remiasii_005_99_1_contig_1387218-size_15058_5	1.2e-06	Glycos_transf_1	PF00534.23	Glycosyl transferases group 1	6.7E-147	GVOG06153	164	460.5
Chloromonas_remiasii_005_99_1_contig_1387218-size_15058_6	8.3E-86	Thymidylat_synt	PF00303.22	Thymidylate synthase	9.8E-137	GVOGm0454	639	311
Chloromonas_remiasii_005_99_1_contig_1387218-size_15058_8	9.8e-09	ResIII	PF04851.18	Type III restriction enzyme, res subunit	9.4E-104	GVOGm0020	2618	1043.5
Chloromonas_remiasii_005_99_1_contig_1387218-size_15058_9	7.9E-29	MIP	PF00230.23	Major intrinsic protein	1E-18	GVOGm0982	444	90
Chloromonas_remiasii_005_99_1_contig_1387218-size_15058_10	8.2E-11	EamA	PF00892.23	EamA-like transporter family	1.7E-14	GVOGm0755	47	152
Chloromonas_remiasii_005_99_1_contig_1387218-size_15058_11	7.8E-22	AAA_19	PF13245.9	AAA domain	2.7E-92	GVOGm0158	270	746
Chloromonas_remiasii_005_99_1_contig_1387218-size_15058_12	7.3e-07	Pkinase	PF00069.28	Protein kinase domain	4.2E-42	GVOGm0050	679	416
Chloromonas_remiasii_005_99_1_contig_1387966-size_10041_2	3.6e-09	UCH	PF00443.32	Ubiquitin carboxyl-terminal hydrolase	1.1E-54	GVOGm1104	55	393
Chloromonas_remiasii_005_99_1_contig_1387966-size_10041_6	2e-09	SWIB	PF02201.21	SWIB/MDM2 domain	3.4E-36	GVOGm0160	1012	213
Chloromonas_remiasii_005_99_1_contig_1388621-size_19356_1	0.00047	NAD_binding_8	PF13450.9	NAD(P)-binding Rossmann-like domain	1.3E-29	GVOGm0134	372	417
Chloromonas_remiasii_005_99_1_contig_1388621-size_19356_3	1.9E-104	DNA_topoisoIV	PF00521.23	DNA gyrase/topoisomerase IV, subunit A	0	GVOGm0461	973	1159
Chloromonas_remiasii_005_99_1_contig_1388621-size_19356_7	4.6E-14	Methyltransf_24	PF13578.9	Methyltransferase domain	9.8E-33	GVOGm0211	222	213
Chloromonas_remiasii_005_99_1_contig_1388621-size_19356_8	9.4E-31	ABC_tran	PF00005.30	ABC transporter	4.6E-145	GVOGm0082	268	553
Chloromonas_remiasii_005_99_1_contig_1388621-size_19356_11	8.5E-49	UCH	PF00443.32	Ubiquitin carboxyl-terminal hydrolase	1.4E-67	GVOGm0214	985	346
Chloromonas_remiasii_005_99_1_contig_1390168-size_50564_2	8.6e-07	Peptidase_C48	PF02902.22	Ulp1 protease family, C-terminal catalytic domain	1.3E-70	GVOGm0086	781	306
Chloromonas_remiasii_005_99_1_contig_1390168-size_50564_3	1.7e-07	DUF4214	PF13946.9	Domain of unknown function (DUF4214)	8.2E-34	GVOG03072	40	439
Chloromonas_remiasii_005_99_1_contig_1390168-size_50564_4	1E-10	zf-RING_2	PF13639.9	Ring finger domain	4.6E-16	GVOG11320	11	147
Chloromonas_remiasii_005_99_1_contig_1390168-size_50564_5	8.8E-11	MIP	PF00230.23	Major intrinsic protein	4.9E-26	GVOGm0982	444	90
Chloromonas_remiasii_005_99_1_contig_1390168-size_50564_6	1.2E-37	NADAR	PF08719.14	NADAR domain	2.2E-41	GVOG09863	24	190.5
Chloromonas_remiasii_005_99_1_contig_1390168-size_50564_7	1.4E-20	Ribonucleas_3_3	PF14622.9	Ribonuclease-III-like	6.8E-94	GVOGm0798	853	330
Chloromonas_remiasii_005_99_1_contig_1390168-size_50564_8	7.7e-06	Helicase_C	PF00271.34	Helicase conserved C-terminal domain	2.3E-137	GVOGm0020	2618	1043.5
Chloromonas_remiasii_005_99_1_contig_1390168-size_50564_9	6.7e-09	WLM	PF08325.13	WLM domain	4.3E-66	GVOGm0787	932	199
Chloromonas_remiasii_005_99_1_contig_1390168-size_50564_10	2.9E-80	DNA_pol_B	PF00136.24	DNA polymerase family B	0	GVOGm0054	1240	1288
Chloromonas_remiasii_005_99_1_contig_1390168-size_50564_11	2e-06	Tudor_5	PF18359.4	Histone methyltransferase Tudor domain 1
Chloromonas_remiasii_005_99_1_contig_1390168-size_50564_13	2.4E-40	Pkinase	PF00069.28	Protein kinase domain	3.6E-43	GVOGm0772	112	409.5
Chloromonas_remiasii_005_99_1_contig_1390168-size_50564_17	1.7E-19	DUF5672	PF18922.3	Protein of unknown function (DUF5672)	4.6E-41	GVOGm0363	42	275.5
Chloromonas_remiasii_005_99_1_contig_1390168-size_50564_20	2.3E-17	PriCT_2	PF08707.14	Primase C terminal 2 (PriCT-2)	3.7E-270	GVOGm0095	987	932
Chloromonas_remiasii_005_99_1_contig_1390168-size_50564_23	7.7E-20	RNA_pol_N	PF01194.20	RNA polymerases N / 8 kDa subunit	1.6E-27	GVOG12725	734	78
Chloromonas_remiasii_005_99_1_contig_1390168-size_50564_25	2.8E-16	DUF5762	PF19066.3	Family of unknown function (DUF5762)	3.7E-61	GVOGm0152	903	228
Chloromonas_remiasii_005_99_1_contig_1390168-size_50564_27	3.3E-15	ERCC4	PF02732.18	ERCC4 domain	1.9E-43	GVOGm0451	682	262
Chloromonas_remiasii_005_99_1_contig_1390168-size_50564_29	7.3E-108	RNA_pol_Rpb2_6	PF00562.31	RNA polymerase Rpb2, domain 6	0	GVOGm0022	1532	1347
Chloromonas_remiasii_005_99_1_contig_1390168-size_50564_38	3.9E-11	RNA_pol_A_bac	PF01000.29	RNA polymerase Rpb3/RpoA insert domain	5.7E-79	GVOGm0471	830	371
Chloromonas_remiasii_005_99_1_contig_1390168-size_50564_39	0.00024	TFIIA	PF03153.16	Transcription factor IIA, alpha/beta subunit	5.5E-21	GVOGm0097	331	196
Chloromonas_remiasii_005_99_1_contig_1390168-size_50564_42	1.6E-47	PP2C	PF00481.24	Protein phosphatase 2C	5.1E-63	GVOGm0055	115	278
Chloromonas_remiasii_005_99_1_contig_1390168-size_50564_44	4.2E-90	RNA_pol_Rpb1_1	PF04997.15	RNA polymerase Rpb1, domain 1	0	GVOGm0023	1028	1492
Chloromonas_remiasii_005_99_1_contig_1390537-size_10927_3	9.6E-16	Pkinase	PF00069.28	Protein kinase domain	3E-20	GVOG09857	8	438
Chloromonas_remiasii_005_99_1_contig_1390537-size_10927_7	0.00045	NTP_transf_3	PF12804.10	MobA-like NTP transferase domain	5.1E-100	GVOG09021	74	634
Chloromonas_remiasii_005_99_1_contig_1390537-size_10927_10	6E-10	Ank_2	PF12796.10	Ankyrin repeats (3 copies)	7.3E-23	GVOG12282	6	189
Chloromonas_remiasii_005_99_1_contig_1390537-size_10927_11	9.5e-09	2C_adapt	PF08793.13	2-cysteine adaptor domain
Chloromonas_remiasii_005_99_1_contig_1390551-size_8965_5	2E-15	Amidoligase_2	PF12224.11	Putative amidoligase enzyme	2.3E-24	GVOG01022	7	349
Chloromonas_remiasii_005_99_1_contig_671932-size_11503_1					3.4E-42	GVOGm0059	780	610
Chloromonas_remiasii_005_99_1_contig_671932-size_11503_3					4.3E-21	GVOG04830	108	149
Chloromonas_remiasii_005_99_1_contig_671932-size_11503_6					1.6E-28	GVOG06966	56	126
Chloromonas_remiasii_005_99_1_contig_1323264-size_5707_1					4.4e-08	GVOGm1733	67	324
Chloromonas_remiasii_005_99_1_contig_1323264-size_5707_7					2.1E-48	GVOGm0134	372	417
Chloromonas_remiasii_005_99_1_contig_1374870-size_10991_2
Chloromonas_remiasii_005_99_1_contig_1374870-size_10991_6					5.9E-19	GVOG01022	7	349
Chloromonas_remiasii_005_99_1_contig_1379781-size_6112_7					3.7e-06	GVOG07990	6	186
Chloromonas_remiasii_005_99_1_contig_1382241-size_16865_3					1.5E-37	GVOGm0099	1294	288
Chloromonas_remiasii_005_99_1_contig_1382241-size_16865_5					3.1E-56	GVOGm0685	93	352
Chloromonas_remiasii_005_99_1_contig_1382241-size_16865_10					2.6E-26	GVOGm0735	697	193
Chloromonas_remiasii_005_99_1_contig_1382497-size_10100_5					1.1E-34	GVOGm0132	231	325
Chloromonas_remiasii_005_99_1_contig_1384089-size_12499_11					1.2E-21	GVOGm0519	32	234
Chloromonas_remiasii_005_99_1_contig_1384089-size_12499_13					2.6E-84	GVOGm0396	236	340
Chloromonas_remiasii_005_99_1_contig_1384126-size_13637_4					1.1E-43	GVOGm0697	103	289
Chloromonas_remiasii_005_99_1_contig_1384758-size_14248_1					6.4E-58	GVOGm0014	892	321
Chloromonas_remiasii_005_99_1_contig_1384758-size_14248_2					4.3E-25	GVOGm0248	261	125
Chloromonas_remiasii_005_99_1_contig_1384758-size_14248_11					2.5E-38	GVOGm0206	431	304
Chloromonas_remiasii_005_99_1_contig_1384823-size_40565_2					8E-14	GVOGm0736	67	107
Chloromonas_remiasii_005_99_1_contig_1384823-size_40565_10					2.8E-30	GVOGm1067	61	104
Chloromonas_remiasii_005_99_1_contig_1384823-size_40565_24					3.3E-36	GVOGm0311	699	197
Chloromonas_remiasii_005_99_1_contig_1385046-size_5477_4					4.7E-18	GVOGm0669	42	397
Chloromonas_remiasii_005_99_1_contig_1385573-size_6428_3					3.4e-06	GVOGm1132	11	137
Chloromonas_remiasii_005_99_1_contig_1386268-size_17355_5					4.7E-21	GVOGm0356	245	78
Chloromonas_remiasii_005_99_1_contig_1386268-size_17355_9					2E-102	GVOGm0760	1130	280
Chloromonas_remiasii_005_99_1_contig_1386268-size_17355_11					1.3E-15	GVOG09226	16	77
Chloromonas_remiasii_005_99_1_contig_1386268-size_17355_14					1E-42	GVOGm0028	873	187
Chloromonas_remiasii_005_99_1_contig_1386268-size_17355_16					3.7E-15	GVOG07945	5	113
Chloromonas_remiasii_005_99_1_contig_1387760-size_6562_2					3.1e-08	GVOGm0201	207	600
Chloromonas_remiasii_005_99_1_contig_1387966-size_10041_3					4.7E-25	GVOGm1707	84	197
Chloromonas_remiasii_005_99_1_contig_1387966-size_10041_5					2.3E-59	GVOGm0129	933	191
Chloromonas_remiasii_005_99_1_contig_1387966-size_10041_9					2.8E-51	GVOG10021	7	817
Chloromonas_remiasii_005_99_1_contig_1387966-size_10041_10					1.5E-70	GVOG10021	7	817
Chloromonas_remiasii_005_99_1_contig_1388621-size_19356_2					7.2E-51	GVOGm0106	773	185
Chloromonas_remiasii_005_99_1_contig_1390168-size_50564_12					1.3E-29	GVOGm1027	25	131
Chloromonas_remiasii_005_99_1_contig_1390168-size_50564_15					1.9E-43	GVOGm0151	287	135
Chloromonas_remiasii_005_99_1_contig_1390168-size_50564_21					4.4E-60	GVOGm0852	54	326
Chloromonas_remiasii_005_99_1_contig_1390168-size_50564_24					1.5E-20	GVOG04880	52	130
Chloromonas_remiasii_005_99_1_contig_1390168-size_50564_26					4.1E-30	GVOG03020	83	230
Chloromonas_remiasii_005_99_1_contig_1390168-size_50564_28
Chloromonas_remiasii_005_99_1_contig_1390168-size_50564_31					1.6E-26	GVOGm0507	578	82
Chloromonas_remiasii_005_99_1_contig_1390168-size_50564_32					4.6E-19	GVOGm0828	620	78
Chloromonas_remiasii_005_99_1_contig_1390168-size_50564_35					2.1E-20	GVOG02975	51	76
Chloromonas_remiasii_005_99_1_contig_1390168-size_50564_40					1.4E-23	GVOGm0008	669	132
Chloromonas_remiasii_005_99_1_contig_1390168-size_50564_43					5.7e-08	GVOGm0008	669	132
Chloromonas_remiasii_005_99_1_contig_1390537-size_10927_6					1.2E-37	GVOGm1350	28	240
Chloromonas_remiasii_005_99_1_contig_1390551-size_8965_3					3E-14	GVOGm1581	16	480.5
Chloromonas_remiasii_005_99_1_contig_1390551-size_8965_12					2.3e-06	GVOGm1318	48	384
Chloromonas_remiasii_005_99_1_contig_1390551-size_8965_13					2.3e-07	GVOGm0180	280	653
Chloromonas_remiasii_005_99_1_contig_671751-size_7686_1					0.00038	GVOGm0115	797	466
Chloromonas_remiasii_005_99_1_contig_671932-size_11503_4					1.9E-14	GVOG07470	6	187.5
Chloromonas_remiasii_005_99_1_contig_671932-size_11503_11					3.8e-07	GVOG04836	34	81
Chloromonas_remiasii_005_99_1_contig_1118558-size_7817_1					5.2e-08	GVOG06922	7	424
Chloromonas_remiasii_005_99_1_contig_1118558-size_7817_4					3.2E-13	GVOG06863	23	105
Chloromonas_remiasii_005_99_1_contig_1118558-size_7817_8					5e-08	GVOG10430	14	168.5
Chloromonas_remiasii_005_99_1_contig_1323264-size_5707_3					4.5E-10	GVOGm1102	66	203.5
Chloromonas_remiasii_005_99_1_contig_1323264-size_5707_4					3.4E-29	GVOG01061	5	840
Chloromonas_remiasii_005_99_1_contig_1374870-size_10991_1					0.00055	GVOG09442	7	152
Chloromonas_remiasii_005_99_1_contig_1374870-size_10991_14					6.8E-63	GVOG02042	36	371
Chloromonas_remiasii_005_99_1_contig_1382241-size_16865_12					7.3e-05	GVOG00652	6	1210.5
Chloromonas_remiasii_005_99_1_contig_1382241-size_16865_14					1.2e-08	GVOGm0031	865	431
Chloromonas_remiasii_005_99_1_contig_1382497-size_10100_2					1.3e-09	GVOGm0543	32	86
Chloromonas_remiasii_005_99_1_contig_1382497-size_10100_6					2.2e-07	GVOGm1500	50	324.5
Chloromonas_remiasii_005_99_1_contig_1382497-size_10100_11					0.0008	GVOG00002	33	440
Chloromonas_remiasii_005_99_1_contig_1384089-size_12499_6					1.1E-35	GVOGm0383	53	184
Chloromonas_remiasii_005_99_1_contig_1384089-size_12499_8					2.7E-22	GVOGm1338	22	142
Chloromonas_remiasii_005_99_1_contig_1384089-size_12499_15					2.5E-29	GVOG00172	11	188
Chloromonas_remiasii_005_99_1_contig_1384758-size_14248_5					1.1E-15	GVOGm0204	611	321
Chloromonas_remiasii_005_99_1_contig_1384758-size_14248_7					2.9E-59	GVOG04277	5	293
Chloromonas_remiasii_005_99_1_contig_1384758-size_14248_10					2.1E-27	GVOGm0397	98	162
Chloromonas_remiasii_005_99_1_contig_1384823-size_40565_5					1.8E-46	GVOG03032	41	638
Chloromonas_remiasii_005_99_1_contig_1384823-size_40565_6					4.6E-57	GVOGm0914	174	177
Chloromonas_remiasii_005_99_1_contig_1384823-size_40565_9					9.3E-22	GVOGm0302	621	308
Chloromonas_remiasii_005_99_1_contig_1384823-size_40565_13					1.5E-22	GVOGm1436	81	173
Chloromonas_remiasii_005_99_1_contig_1384823-size_40565_16					4.4E-29	GVOG02023	12	171.5
Chloromonas_remiasii_005_99_1_contig_1384823-size_40565_22					7.5e-08	GVOG04887	35	310
Chloromonas_remiasii_005_99_1_contig_1384823-size_40565_23					1.6E-15	GVOG08416	8	185
Chloromonas_remiasii_005_99_1_contig_1384823-size_40565_27					1.3e-05	GVOG00319	7	192
Chloromonas_remiasii_005_99_1_contig_1384823-size_40565_28					3.9E-25	GVOG07251	6	116
Chloromonas_remiasii_005_99_1_contig_1384823-size_40565_29					1.2E-38	GVOGm0092	109	130
Chloromonas_remiasii_005_99_1_contig_1385046-size_5477_5					7.9e-05	GVOGm1781	26	197.5
Chloromonas_remiasii_005_99_1_contig_1385046-size_5477_8					1.2e-07	GVOG01179	5	49
Chloromonas_remiasii_005_99_1_contig_1385573-size_6428_6					5e-05	GVOG09164	28	333.5
Chloromonas_remiasii_005_99_1_contig_1387760-size_6562_3					5.8e-05	GVOG00652	6	1210.5
Chloromonas_remiasii_005_99_1_contig_1387966-size_10041_1					9.7E-91	GVOG02794	12	354
Chloromonas_remiasii_005_99_1_contig_1387966-size_10041_4					5.2E-34	GVOG03679	6	190
Chloromonas_remiasii_005_99_1_contig_1387966-size_10041_7					3.5E-27	GVOG09783	5	148
Chloromonas_remiasii_005_99_1_contig_1388621-size_19356_5					1.5e-07	GVOG01444	5	943
Chloromonas_remiasii_005_99_1_contig_1388621-size_19356_10					8.3E-114	GVOGm0030	645	1880
Chloromonas_remiasii_005_99_1_contig_1388621-size_19356_12					5E-27	GVOGm0333	100	317
Chloromonas_remiasii_005_99_1_contig_1388621-size_19356_13					1.9e-07	GVOGm1341	36	117.5
Chloromonas_remiasii_005_99_1_contig_1388621-size_19356_14					8.9E-12	GVOGm1341	36	117.5
Chloromonas_remiasii_005_99_1_contig_1390168-size_50564_1					2E-32	GVOGm0344	224	263
Chloromonas_remiasii_005_99_1_contig_1390168-size_50564_16					1.3E-19	GVOG00127	7	444
Chloromonas_remiasii_005_99_1_contig_1390168-size_50564_22					4.6E-15	GVOGm0749	118	598.5
Chloromonas_remiasii_005_99_1_contig_1390168-size_50564_30					0.00025	GVOGm0174	190	170
Chloromonas_remiasii_005_99_1_contig_1390168-size_50564_36					7.9E-43	GVOGm0826	83	428
Chloromonas_remiasii_005_99_1_contig_1390168-size_50564_41					1.1E-40	GVOGm0338	651	395
Chloromonas_remiasii_005_99_1_contig_1390537-size_10927_5					3.4e-07	GVOG01179	5	49
Chloromonas_remiasii_005_99_1_contig_1390537-size_10927_12					2.2e-09	GVOG01179	5	49
Chloromonas_remiasii_005_99_1_contig_1390551-size_8965_7					9.2e-06	GVOG01188	7	128
MG12_md_5_NODE_5_length_123677_cov_70.269677_3	7E-34	VOG09245	80	80	7.1E-43	GVOGm0787	932	199
MG12_md_5_NODE_5_length_123677_cov_70.269677_4	3.8E-79	VOG37122	2	2	0	GVOG03763	28	1430.5
MG12_md_5_NODE_5_length_123677_cov_70.269677_6	1.8E-93	VOG00419	909	846	8.3E-138	GVOGm0054	1240	1288
MG12_md_5_NODE_5_length_123677_cov_70.269677_8	2E-12	VOG10049	15	15	3.9E-16	GVOG06392	10	199
MG12_md_5_NODE_5_length_123677_cov_70.269677_13	1.4E-105	VOG37123	2	2	0	GVOG00182	12	2402.5
MG12_md_5_NODE_5_length_123677_cov_70.269677_14	4.9E-22	VOG37125	2	2	2.9E-48	GVOG00138	22	533
MG12_md_5_NODE_5_length_123677_cov_70.269677_20	9.3e-07	VOG00138	84	82	3.1e-07	GVOG09839	23	163
MG12_md_5_NODE_5_length_123677_cov_70.269677_21	2.4E-18	VOG01802	36	34	1.1E-75	GVOGm1687	17	356
MG12_md_5_NODE_5_length_123677_cov_70.269677_22	1.2E-27	VOG00765	33	30	1.2E-37	GVOGm0346	257	277
MG12_md_5_NODE_5_length_123677_cov_70.269677_24	4.5E-37	VOG02543	89	58	3.7E-53	GVOGm0785	265	338
MG12_md_5_NODE_5_length_123677_cov_70.269677_27	1.2E-264	VOG01356	839	462	5E-236	GVOGm0461	973	1159
MG12_md_5_NODE_5_length_123677_cov_70.269677_30	1E-54	VOG00428	1087	1085	4.2E-100	GVOGm0287	208	393
MG12_md_5_NODE_5_length_123677_cov_70.269677_32	4.8E-13	VOG00036	57	44	4E-19	GVOGm0201	207	600
MG12_md_5_NODE_5_length_123677_cov_70.269677_34	2.3E-28	VOG03044	62	45	1.4E-44	GVOGm0212	95	225
MG12_md_5_NODE_5_length_123677_cov_70.269677_35	9.4E-30	VOG03044	62	45	5.6E-39	GVOGm0212	95	225
MG12_md_5_NODE_5_length_123677_cov_70.269677_36	7.2E-82	VOG10060	48	48	2.1E-105	GVOG08086	118	329
MG12_md_5_NODE_5_length_123677_cov_70.269677_37	7.2E-11	VOG00083	27	24	5.7E-17	GVOGm0201	207	600
MG12_md_5_NODE_5_length_123677_cov_70.269677_41	1.2e-06	VOG05875	27	13	1.8e-08	GVOGm0206	431	304
MG12_md_5_NODE_5_length_123677_cov_70.269677_43	0.00026	VOG00001	2431	68	1.3e-09	GVOGm0101	1089	366
MG12_md_5_NODE_5_length_123677_cov_70.269677_44	5.4E-54	VOG01100	172	144	1.5E-67	GVOGm0594	269	483
MG12_md_5_NODE_5_length_123677_cov_70.269677_45	3.5E-22	VOG00058	48	30	2.5E-39	GVOGm0350	187	255
MG12_md_5_NODE_5_length_123677_cov_70.269677_46	2.6E-38	VOG01100	172	144	2.2E-46	GVOGm0023	1028	1492
MG12_md_5_NODE_5_length_123677_cov_70.269677_47	5E-21	VOG00066	31	27	9.3E-44	GVOGm0350	187	255
MG12_md_5_NODE_5_length_123677_cov_70.269677_48	3.8E-141	VOG01100	172	144	8.6E-186	GVOGm0023	1028	1492
MG12_md_5_NODE_5_length_123677_cov_70.269677_49	1.1E-32	VOG00036	57	44	6.1E-32	GVOGm1079	37	293
MG12_md_5_NODE_5_length_123677_cov_70.269677_50	3.7e-06	VOG01517	65	65
MG12_md_5_NODE_5_length_123677_cov_70.269677_52	5.7e-05	VOG23663	4	4	1.1E-30	GVOGm1651	18	396
MG12_md_5_NODE_5_length_123677_cov_70.269677_53	1.5E-16	VOG00205	17	17	8.9E-37	GVOGm1651	18	396
MG12_md_5_NODE_5_length_123677_cov_70.269677_54	3.3E-12	VOG00625	81	80	7.7E-26	GVOG11056	14	206
MG12_md_5_NODE_5_length_123677_cov_70.269677_55	5.5E-25	VOG37131	2	2	6.4E-70	GVOGm1778	13	399
MG12_md_5_NODE_5_length_123677_cov_70.269677_58	4.7E-22	VOG06209	84	83	1.8E-45	GVOGm0086	781	306
MG12_md_5_NODE_5_length_123677_cov_70.269677_59	0.00074	VOG00001	2431	68
MG12_md_5_NODE_5_length_123677_cov_70.269677_60	1.7E-11	VOG00567	44	29	1.4E-14	GVOG09271	7	232
MG12_md_5_NODE_5_length_123677_cov_70.269677_61	4e-07	VOG03269	92	81	8.3E-15	GVOGm0525	43	133
MG12_md_5_NODE_5_length_123677_cov_70.269677_62	1E-27	VOG37135	2	2	1.8E-92	GVOG01736	25	369
MG12_md_5_NODE_5_length_123677_cov_70.269677_66	7.1E-22	VOG02543	89	58	5.5E-34	GVOG03397	52	353.5
MG12_md_5_NODE_5_length_123677_cov_70.269677_68	5.3E-121	VOG00433	1102	876	1.9E-126	GVOGm0454	639	311
MG12_md_5_NODE_5_length_123677_cov_70.269677_70	2.3E-31	VOG07697	128	127	7.4E-46	GVOGm0083	843	271
MG12_md_5_NODE_5_length_123677_cov_70.269677_73	2.5E-32	VOG00557	98	92	5E-39	GVOGm0895	145	353
MG12_md_5_NODE_5_length_123677_cov_70.269677_74	5.7e-05	VOG05651	5	5	0.00015	GVOG09516	6	176.5
MG12_md_5_NODE_5_length_123677_cov_70.269677_75	8.7E-18	VOG00713	8	8	1.4E-35	GVOGm0173	817	173
MG12_md_5_NODE_5_length_123677_cov_70.269677_76	6.6E-40	VOG07404	2787	2200	3.4E-85	GVOGm0013	1098	490
MG12_md_5_NODE_5_length_123677_cov_70.269677_78	3.3E-23	VOG00317	400	372	5.9E-34	GVOG02973	34	306
MG12_md_5_NODE_5_length_123677_cov_70.269677_79	1.7E-77	VOG00787	126	121	1.1E-103	GVOGm0036	840	1150
MG12_md_5_NODE_5_length_123677_cov_70.269677_80	1.1E-35	VOG02336	100	91	1.3E-53	GVOGm0413	548	222
MG12_md_5_NODE_5_length_123677_cov_70.269677_84	4.6e-08	VOG37130	2	2	5.1E-59	GVOGm1543	22	322
MG12_md_5_NODE_5_length_123677_cov_70.269677_87	1.7E-47	VOG07404	2787	2200	1.3E-181	GVOG10018	15	755
MG12_md_5_NODE_5_length_123677_cov_70.269677_89	1.1E-40	VOG21618	4	3	1.4E-90	GVOGm1246	43	694
MG12_md_5_NODE_5_length_123677_cov_70.269677_92	2.4E-35	VOG07404	2787	2200	1.3E-83	GVOGm0020	2618	1043.5
MG12_md_5_NODE_5_length_123677_cov_70.269677_96	9.1e-08	VOG00862	50	25	1.9E-26	GVOGm0852	54	326
MG12_md_5_NODE_5_length_123677_cov_70.269677_99	9E-107	VOG01456	1227	1200	2.9E-133	GVOGm1574	967	329
MG12_md_5_NODE_65_length_60439_cov_66.587705_6	2.2E-31	VOG00010	149	69	7E-34	GVOGm1079	37	293
MG12_md_5_NODE_65_length_60439_cov_66.587705_8	4.4e-07	VOG23254	6	4
MG12_md_5_NODE_65_length_60439_cov_66.587705_10	1.9e-07	VOG23254	6	4
MG12_md_5_NODE_65_length_60439_cov_66.587705_13	1.7E-14	VOG07396	31	30	1.3E-11	GVOG08721	25	340
MG12_md_5_NODE_65_length_60439_cov_66.587705_14	1.8e-09	VOG07396	31	30
MG12_md_5_NODE_65_length_60439_cov_66.587705_15	3E-11	VOG03537	512	506	4E-69	GVOGm1774	18	447
MG12_md_5_NODE_65_length_60439_cov_66.587705_16	1E-45	VOG01082	91	90	7.3E-83	GVOG08974	171	318
MG12_md_5_NODE_65_length_60439_cov_66.587705_19	0.00015	VOG08371	17	17	1.6e-05	GVOGm1191	50	222
MG12_md_5_NODE_65_length_60439_cov_66.587705_21	1.1E-70	VOG06004	39	36	5.3E-52	GVOG10021	7	817
MG12_md_5_NODE_65_length_60439_cov_66.587705_22	6.3E-30	VOG37143	2	2	1.4E-104	GVOGm1762	25	311
MG12_md_5_NODE_65_length_60439_cov_66.587705_25	7.6E-12	VOG37139	2	2	4E-52	GVOG09771	5	406
MG12_md_5_NODE_65_length_60439_cov_66.587705_27	2.9E-64	VOG00139	37	35	6.5E-139	GVOGm1522	482	461
MG12_md_5_NODE_65_length_60439_cov_66.587705_28	1.1e-05	VOG09922	22	22	2.9E-11	GVOGm1226	136	161
MG12_md_5_NODE_65_length_60439_cov_66.587705_31	9.9E-31	VOG37117	2	2	2.2E-115	GVOG03635	22	504.5
MG12_md_5_NODE_65_length_60439_cov_66.587705_33	1E-10	VOG37108	2	2	4.2E-70	GVOG06732	6	711
MG12_md_5_NODE_65_length_60439_cov_66.587705_34	8.9E-35	VOG03066	137	116	3.6E-17	GVOGm0890	27	148
MG12_md_5_NODE_65_length_60439_cov_66.587705_37	4.7E-96	VOG00115	519	491	5E-147	GVOGm0095	987	932
MG12_md_5_NODE_65_length_60439_cov_66.587705_39	2.9E-18	VOG09926	34	34	3.8E-25	GVOGm0027	792	201.5
MG12_md_5_NODE_65_length_60439_cov_66.587705_40	5.6e-05	VOG09925	31	31	1.4E-22	GVOG05456	13	107
MG12_md_5_NODE_65_length_60439_cov_66.587705_41	1.6E-10	VOG02276	144	142	2.3E-28	GVOG09379	7	248
MG12_md_5_NODE_65_length_60439_cov_66.587705_42	7.4E-44	VOG37109	2	2	1.4E-71	GVOG11006	8	539.5
MG12_md_5_NODE_65_length_60439_cov_66.587705_43	4.3E-20	VOG01296	75	75	2.8E-34	GVOGm0172	951	353
MG12_md_5_NODE_65_length_60439_cov_66.587705_45	4.5E-39	VOG00378	200	163	1.6E-40	GVOGm0004	1894	156
MG12_md_5_NODE_65_length_60439_cov_66.587705_48	3.5E-96	VOG05854	9	7	4.4E-124	GVOG00413	14	449.5
MG12_md_5_NODE_65_length_60439_cov_66.587705_56	1.4E-45	VOG00119	54	40	2E-52	GVOG10618	12	298.5
MG12_md_5_NODE_65_length_60439_cov_66.587705_58	1.6E-20	VOG00385	174	144	2.8E-24	GVOG03810	27	99
MG12_md_5_NODE_65_length_60439_cov_66.587705_59	1.5E-45	VOG00385	174	144	4.1E-67	GVOGm0022	1532	1347
MG12_md_5_NODE_287_length_27375_cov_69.726903_4	7.5E-35	VOG02342	165	144	3E-75	GVOGm0337	124	285
MG12_md_5_NODE_287_length_27375_cov_69.726903_8	2.3E-26	VOG01361	22	22	4.5E-43	GVOGm0451	682	262
MG12_md_5_NODE_287_length_27375_cov_69.726903_10	7.9E-80	VOG00093	219	121	1.7E-114	GVOGm0419	76	468
MG12_md_5_NODE_287_length_27375_cov_69.726903_12	1.3E-51	VOG05570	298	269	2.9E-136	GVOGm0603	120	743.5
MG12_md_5_NODE_287_length_27375_cov_69.726903_15	1.5E-33	VOG37116	2	2	1.6E-102	GVOG04305	22	365.5
MG12_md_5_NODE_287_length_27375_cov_69.726903_18	1.9E-14	VOG37115	2	2	6.3E-65	GVOGm1033	25	400
MG12_md_5_NODE_287_length_27375_cov_69.726903_19	1.1e-09	VOG01450	158	146	6.7E-42	GVOG03889	10	223
MG12_md_5_NODE_287_length_27375_cov_69.726903_20	1.2E-18	VOG37119	2	2	3E-93	GVOGm1024	21	359
MG12_md_5_NODE_287_length_27375_cov_69.726903_25	8.3E-28	VOG00177	995	985	4.7E-31	GVOGm0067	261	190
MG12_md_5_NODE_287_length_27375_cov_69.726903_28	0.00018	VOG30726	3	2	1.2e-06	GVOGm0549	54	337.5
MG12_md_5_NODE_287_length_27375_cov_69.726903_29	1.7E-15	VOG00710	12	9	4.8E-39	GVOGm0820	57	477
MG12_md_5_NODE_287_length_27375_cov_69.726903_31	5.2E-13	VOG00030	370	166	9.3E-17	GVOG04969	12	162
MG12_md_5_NODE_299_length_26519_cov_72.118236_15	2.7E-49	VOG00221	187	179	9.4E-64	GVOGm0100	186	258.5
MG12_md_5_NODE_299_length_26519_cov_72.118236_18	3.1E-16	VOG23254	6	4
MG12_md_5_NODE_299_length_26519_cov_72.118236_19	0.00047	VOG00001	2431	68	1E-13	GVOGm0549	54	337.5
MG12_md_5_NODE_299_length_26519_cov_72.118236_20	1.2e-06	VOG00001	2431	68	5.1E-14	GVOGm0549	54	337.5
MG12_md_5_NODE_299_length_26519_cov_72.118236_24	6.3e-05	VOG00775	29	28	3.2E-38	GVOGm0686	36	231.5
MG12_md_5_NODE_299_length_26519_cov_72.118236_25	0.00047	VOG04448	3	3
MG12_md_5_NODE_299_length_26519_cov_72.118236_26	5.5E-13	VOG00045	1887	1441	3.9E-21	GVOGm0047	1201	158
MG12_md_5_NODE_299_length_26519_cov_72.118236_28	1.6E-219	VOG00090	1550	1484	1.8E-303	GVOGm0088	935	850
MG12_md_5_NODE_299_length_26519_cov_72.118236_29	7.3e-06	VOG09240	16	16	2E-13	GVOG10194	9	85
MG12_md_5_NODE_299_length_26519_cov_72.118236_30	4.1E-16	VOG00001	2431	68	3.7E-32	GVOGm0101	1089	366
MG12_md_5_NODE_299_length_26519_cov_72.118236_31	4.5E-16	VOG00001	2431	68	8.9E-38	GVOG14187	5	339
MG12_md_5_NODE_408_length_21554_cov_74.951440_3	1.1E-70	VOG00469	67	36	1.9E-94	GVOG11155	16	1127.5
MG12_md_5_NODE_408_length_21554_cov_74.951440_5	3E-12	VOG00608	17	17
MG12_md_5_NODE_408_length_21554_cov_74.951440_7	1.9E-90	VOG00258	895	884	4.4E-139	GVOGm0072	98	1355.5
MG12_md_5_NODE_408_length_21554_cov_74.951440_10	1E-31	VOG03536	896	877	3.2E-62	GVOGm0045	71	169
MG12_md_5_NODE_417_length_21379_cov_71.238651_5	4.5E-71	VOG00787	126	121	3.2E-96	GVOGm0036	840	1150
MG12_md_5_NODE_417_length_21379_cov_71.238651_9	0.00033	VOG12789	5	5	5.3E-23	GVOG00374	15	796
MG12_md_5_NODE_417_length_21379_cov_71.238651_10	2.4E-42	VOG00016	79	54	2.2E-45	GVOGm0772	112	409.5
MG12_md_5_NODE_417_length_21379_cov_71.238651_11	1.7e-06	VOG01831	69	66	9E-41	GVOGm0071	148	476.5
MG12_md_5_NODE_417_length_21379_cov_71.238651_12	2.1e-05	VOG00554	86	86	5e-05	GVOGm1795	25	235
MG12_md_5_NODE_417_length_21379_cov_71.238651_18	2.9E-34	VOG09948	29	29	4.3E-40	GVOG07895	10	230
MG12_md_5_NODE_417_length_21379_cov_71.238651_20	1.1E-12	VOG00482	24	8	9E-17	GVOG12599	56	186.5
MG12_md_5_NODE_417_length_21379_cov_71.238651_21	1.5E-173	VOG00385	174	144	1.3E-191	GVOGm0022	1532	1347
MG12_md_5_NODE_513_length_17504_cov_66.831509_1	7.3E-38	VOG00030	370	166	1E-37	GVOGm0003	2866	506
MG12_md_5_NODE_513_length_17504_cov_66.831509_2	7.7e-07	VOG10467	10	10	7.3E-13	GVOG02603	8	546.5
MG12_md_5_NODE_513_length_17504_cov_66.831509_3	0.00022	VOG01858	48	35	0.00012	GVOG04406	51	509
MG12_md_5_NODE_513_length_17504_cov_66.831509_7	6.4E-17	VOG00845	110	109	4.6E-33	GVOG06780	38	248.5
MG12_md_5_NODE_513_length_17504_cov_66.831509_18	8.4E-16	VOG00710	12	9	9.1E-33	GVOGm0820	57	477
MG12_md_5_NODE_513_length_17504_cov_66.831509_20	1e-09	VOG00030	370	166	1.2e-06	GVOGm0003	2866	506
MG12_md_5_NODE_513_length_17504_cov_66.831509_21	4E-13	VOG00058	48	30	4.7E-22	GVOGm0350	187	255
MG12_md_5_NODE_5_length_123677_cov_70.269677_1					1.4e-05	GVOGm0157	57	171
MG12_md_5_NODE_5_length_123677_cov_70.269677_42					5e-07	GVOGm0206	431	304
MG12_md_5_NODE_65_length_60439_cov_66.587705_11
MG12_md_5_NODE_65_length_60439_cov_66.587705_23					7.3E-32	GVOGm1364	43	449
MG12_md_5_NODE_65_length_60439_cov_66.587705_47					4e-09	GVOG10418	22	159
MG12_md_5_NODE_65_length_60439_cov_66.587705_53					7.4e-06	GVOG06557	6	123
MG12_md_5_NODE_287_length_27375_cov_69.726903_11					1.1E-12	GVOG09167	68	116.5
MG12_md_5_NODE_299_length_26519_cov_72.118236_21					0.00038	GVOGm0301	80	284
MG12_md_5_NODE_408_length_21554_cov_74.951440_18					1.4e-08	GVOGm0549	54	337.5
MG12_md_5_NODE_408_length_21554_cov_74.951440_22
MG12_md_5_NODE_417_length_21379_cov_71.238651_8					6.8E-30	GVOGm0007	655	330
MG12_md_5_NODE_513_length_17504_cov_66.831509_5					0.00046	GVOG01423	5	218
MG12_md_5_NODE_513_length_17504_cov_66.831509_8					4.7E-13	GVOG06557	6	123
MG12_md_5_NODE_5_length_123677_cov_70.269677_2					2.2E-72	GVOGm0663	24	379
MG12_md_5_NODE_5_length_123677_cov_70.269677_7					4.3E-10	GVOG01803	7	187
MG12_md_5_NODE_5_length_123677_cov_70.269677_9					4.8E-13	GVOG00372	6	117.5
MG12_md_5_NODE_5_length_123677_cov_70.269677_16					3.5E-12	GVOG11485	8	83.5
MG12_md_5_NODE_5_length_123677_cov_70.269677_17					1.2E-42	GVOG00145	11	342
MG12_md_5_NODE_5_length_123677_cov_70.269677_23					2.8E-19	GVOG00011	12	233
MG12_md_5_NODE_5_length_123677_cov_70.269677_26					0.00037	GVOG00478	5	105
MG12_md_5_NODE_5_length_123677_cov_70.269677_33					6.9E-20	GVOGm0212	95	225
MG12_md_5_NODE_5_length_123677_cov_70.269677_64					0.00027	GVOG05595	94	424.5
MG12_md_5_NODE_5_length_123677_cov_70.269677_65					2.5E-29	GVOG00923	13	270
MG12_md_5_NODE_5_length_123677_cov_70.269677_72					0.00034	GVOG13690	9	395
MG12_md_5_NODE_5_length_123677_cov_70.269677_77					1.3e-09	GVOG03056	12	216
MG12_md_5_NODE_5_length_123677_cov_70.269677_81					2.2E-28	GVOG03056	12	216
MG12_md_5_NODE_5_length_123677_cov_70.269677_88					1.4E-13	GVOGm1201	71	884
MG12_md_5_NODE_5_length_123677_cov_70.269677_94					1.6E-25	GVOG00060	8	226
MG12_md_5_NODE_65_length_60439_cov_66.587705_12					1.3E-96	GVOG00152	16	544
MG12_md_5_NODE_65_length_60439_cov_66.587705_18					5.8E-50	GVOG00045	23	417
MG12_md_5_NODE_65_length_60439_cov_66.587705_20					6.4E-34	GVOG00464	9	568
MG12_md_5_NODE_65_length_60439_cov_66.587705_46					2.6E-64	GVOG01448	6	317
MG12_md_5_NODE_287_length_27375_cov_69.726903_16					8E-15	GVOG05582	8	149.5
MG12_md_5_NODE_287_length_27375_cov_69.726903_17					7E-68	GVOG00149	22	1344
MG12_md_5_NODE_287_length_27375_cov_69.726903_22					3E-10	GVOG10940	5	168
MG12_md_5_NODE_287_length_27375_cov_69.726903_23					3.1E-10	GVOGm0978	13	416
MG12_md_5_NODE_287_length_27375_cov_69.726903_24					1.9E-16	GVOG04894	18	415.5
MG12_md_5_NODE_299_length_26519_cov_72.118236_12					8.3E-10	GVOG10762	16	322.5
MG12_md_5_NODE_299_length_26519_cov_72.118236_23					0.00024	GVOG05067	8	88
MG12_md_5_NODE_408_length_21554_cov_74.951440_6					1.9E-19	GVOG04181	9	781
MG12_md_5_NODE_417_length_21379_cov_71.238651_13					7.7E-35	GVOGm0420	24	442
MG12_md_5_NODE_513_length_17504_cov_66.831509_6					1.6E-26	GVOG05548	9	135
MG12_md_5_NODE_513_length_17504_cov_66.831509_9					0.00051	GVOG06160	19	405
MG12_md_5_NODE_513_length_17504_cov_66.831509_10					2.5E-23	GVOG06890	18	249
MG12_md_5_NODE_513_length_17504_cov_66.831509_11					5.1E-71	GVOGm0365	194	193
MG12_md_5_NODE_513_length_17504_cov_66.831509_14					0.0008	GVOGm1583	17	356
MG12_md_6_NODE_104_length_50984_cov_19.278977_10	consensus_NCVOG	NCVOG_descs	consensus_NOGs	nog_descs	5.7E-12	GVOGm1378	33	684
MG12_md_6_NODE_128_length_45475_cov_18.873382_2	1.2E-25	Helicase_C	PF00271.34	Helicase conserved C-terminal domain	3.1e-07	GVOG08331	16	311.5
MG12_md_6_NODE_130_length_45424_cov_18.454716_53	1.1e-05	Methyltransf_31	PF13847.9	Methyltransferase domain	1.3E-12	GVOGm0022	1532	1347
MG12_md_6_NODE_1318_length_6514_cov_6.331166_3	2.2E-14	RNA_pol_Rpb2_2	PF04561.17	RNA polymerase Rpb2, domain 2	2.7E-18	GVOGm1378	33	684
MG12_md_6_NODE_134_length_44494_cov_19.097842_1	4.4E-11	DEAD	PF00270.32	DEAD/DEAH box helicase	4.5e-09	GVOGm0680	183	751
MG12_md_6_NODE_143_length_43221_cov_19.234351_5	0	0	0	0	2.4E-13	GVOG09400	17	266
MG12_md_6_NODE_149_length_42137_cov_19.593674_2	3.4E-18	Pox_MCEL	PF03291.19	mRNA capping enzyme	1.2E-14	GVOGm0022	1532	1347
MG12_md_6_NODE_1624_length_5259_cov_21.972905_3	1.6E-17	RNA_pol_Rpb2_2	PF04561.17	RNA polymerase Rpb2, domain 2	4.3e-09	GVOGm1574	967	329
MG12_md_6_NODE_185_length_36659_cov_19.786799_30	1.2e-09	Ribonuc_red_sm	PF00268.24	Ribonucleotide reductase, small chain	1.5E-15	GVOGm0023	1028	1492
MG12_md_6_NODE_228_length_32966_cov_18.576312_18	6.8E-19	RNA_pol_Rpb1_5	PF04998.20	RNA polymerase Rpb1, domain 5	7E-16	GVOGm0023	1028	1492
MG12_md_6_NODE_282_length_27654_cov_19.628718_22	1.8E-13	RNA_pol_Rpb1_5	PF04998.20	RNA polymerase Rpb1, domain 5	4.4E-10	GVOG03001	36	496
MG12_md_6_NODE_332_length_24799_cov_19.551528_1	0	0	0	0	3.7E-22	GVOGm1378	33	684
MG12_md_6_NODE_351_length_23847_cov_19.725412_9	1.2E-45	DEAD	PF00270.32	DEAD/DEAH box helicase	6.5e-08	GVOGm0022	1532	1347
MG12_md_6_NODE_363_length_23253_cov_19.384516_18	8.1e-08	RNA_pol_Rpb2_1	PF04563.18	RNA polymerase beta subunit	5.8E-10	GVOGm1378	33	684
MG12_md_6_NODE_394_length_21861_cov_18.600064_14	7.4E-30	Helicase_C	PF00271.34	Helicase conserved C-terminal domain	1.5e-06	GVOG03097	26	239.5
MG12_md_6_NODE_460_length_19351_cov_18.834111_4	7.5E-12	mRNA_triPase	PF02940.18	mRNA capping enzyme, beta chain	2.1E-15	GVOGm0054	1240	1288
MG12_md_6_NODE_522_length_17322_cov_20.721897_17	7.2E-141	DUF1744	PF08490.15	Domain of unknown function (DUF1744)	9.5E-19	GVOGm0020	2618	1043.5
MG12_md_6_NODE_649_length_14138_cov_15.000142_9	6E-35	SNF2-rel_dom	PF00176.26	SNF2-related domain	3E-20	GVOGm0594	269	483
MG12_md_6_NODE_78_length_57168_cov_19.066780_61	9.9E-18	RNA_pol_Rpb1_1	PF04997.15	RNA polymerase Rpb1, domain 1	6.3E-17	GVOGm1574	967	329
MG12_md_6_NODE_80_length_56218_cov_18.953350_44	1E-14	Ribonuc_red_sm	PF00268.24	Ribonucleotide reductase, small chain	2.7e-05	GVOGm0036	840	1150
MG12_md_6_NODE_83_length_55145_cov_19.391069_52	0.00095	mRNA_cap_C	PF03919.18	mRNA capping enzyme, C-terminal domain	4.3e-09	GVOGm1574	967	329
MG12_md_6_NODE_99_length_51855_cov_18.438610_39	1.2e-09	Ribonuc_red_sm	PF00268.24	Ribonucleotide reductase, small chain	3.5e-08	GVOGm0054	1240	1288
MG12_md_6_NODE_1163_length_7478_cov_18.235080	4.8E-18	DNA_pol_B	PF00136.24	DNA polymerase family B
MG12_md_6_NODE_394_length_21861_cov_18.600064	NCVOG1122 | NCVOG4909	Myristylated protein | uncharacterized protein	no_annot	no_annote
MG12_md_6_NODE_1177_length_7379_cov_20.819361	1.1e-07	Ran_BP1	PF00638.21	RanBP1 domain
MG12_md_6_NODE_866_length_10482_cov_18.700681	NCVOG1122 | NCVOG4909	Myristylated protein | uncharacterized protein	no_annot	no_annote
MG12_md_6_NODE_1245_length_6884_cov_16.810660	3.3E-26	Glyco_transf_22	PF03901.20	Alg9-like mannosyltransferase family
MG12_md_6_NODE_249_length_30360_cov_19.311038	NCVOG1122 | NCVOG4909	Myristylated protein | uncharacterized protein	no_annot	no_annote	0.00038	GVOGm0909	36	500.5
MG12_md_6_NODE_962_length_9264_cov_16.065588	NCVOG1122 | NCVOG4909	Myristylated protein | uncharacterized protein	no_annot	no_annote
MG12_md_6_NODE_1192_length_7275_cov_18.585734	7.8e-06	Phos_pyr_kin	PF08543.15	Phosphomethylpyrimidine kinase
MG12_md_6_NODE_28_length_77924_cov_18.999486	NCVOG1122 | NCVOG4909	Myristylated protein | uncharacterized protein	no_annot	no_annote	1E-18	GVOG11245	7	483
MG12_md_6_NODE_440_length_20263_cov_16.972833	4.9E-28	RCC1	PF00415.21	Regulator of chromosome condensation (RCC1) repeat
MG12_md_6_NODE_542_length_16883_cov_20.084264	9e-06	F-box-like	PF12937.10	F-box-like
MG12_md_6_NODE_685_length_13446_cov_18.254649	3.2E-14	SH3_1	PF00018.31	SH3 domain
MG12_md_6_NODE_1347_length_6351_cov_17.235070	4.5E-10	DUF2340	PF10209.12	Uncharacterized conserved protein (DUF2340)
MG12_md_6_NODE_1597_length_5350_cov_18.668366	NCVOG1122 | NCVOG4909	Myristylated protein | uncharacterized protein	no_annot	no_annote	1.6e-08	GVOGm1333	50	409.5
MG12_md_6_NODE_532_length_17027_cov_19.405432	5E-15	Aminotran_3	PF00202.24	Aminotransferase class-III
MG12_md_6_NODE_1508_length_5655_cov_18.222321	3.2E-14	SH3_1	PF00018.31	SH3 domain	1.6e-08	GVOGm1333	50	409.5
MG12_md_6_NODE_1538_length_5549_cov_15.989625	5E-15	Aminotran_3	PF00202.24	Aminotransferase class-III	1.6e-08	GVOGm1333	50	409.5
MG12_md_6_NODE_567_length_16027_cov_23.039444	5E-15	Aminotran_3	PF00202.24	Aminotransferase class-III
MG12_md_6_NODE_776_length_11866_cov_19.376344	7.5e-06	ATP-grasp_2	PF08442.13	ATP-grasp domain
MG12_md_6_NODE_390_length_21950_cov_19.519388	7.9E-48	Ribosomal_L18	PF17135.7	Ribosomal protein 60S L18 and 50S L18e
MG12_md_6_NODE_352_length_23840_cov_19.649989	1.1e-07	Ran_BP1	PF00638.21	RanBP1 domain
MG12_md_6_NODE_139_length_43853_cov_19.809489	0.00099	SUIM_assoc	PF16619.8	Unstructured region C-term to UIM in Ataxin3
MG12_2_NODE_2_length_52708_cov_24.298236_1	6.2E-14	RNA_pol_Rpb2_7	PF04560.23	RNA polymerase Rpb2, domain 7	arCOG01762 | KOG0215 | KOG0216 | KOG0214	DNA-dependent RNA polymerase catalyzes the transcription of DNA into RNA using the four ribonucleoside triphosphates as substrates | DNA-directed 5'-3' RNA polymerase activity | DNA-directed 5'-3' RNA polymerase activity | DNA-directed 5'-3' RNA polymerase activity	K	PF04560
MG12_2_NODE_2_length_52708_cov_24.298236_6	1.2E-14	Ricin_B_lectin	PF00652.25	Ricin-type beta-trefoil lectin domain	2RWHS | KOG3736 | KOG3738	Ricin-type beta-trefoil lectin domain-like | Polypeptide N-acetylgalactosaminyltransferase | polypeptide N-acetylgalactosaminyltransferase activity	M | S	PF14200 | PF00652
MG12_2_NODE_2_length_52708_cov_24.298236_11	3.1E-20	Cupin_8	PF13621.9	Cupin-like domain	KOG2132 | COG2850 | KOG2918 | 2SF2F | 2QT8Y | KOG2508	tRNAPhe (7-(3-amino-3-carboxypropyl)wyosine37-C2)-hydroxylase activity | peptidyl-arginine hydroxylation | protein C-terminal leucine carboxyl O-methyltransferase activity | Cupin-like domain | Cupin-like domain | Cupin-like domain	IQ | S | U | P	PF13621
MG12_2_NODE_2_length_52708_cov_24.298236_12	0.00027	zf-C3HC4_3	PF13920.9	Zinc finger, C3HC4 type (RING finger)	KOG4628 | 2SC5Q | KOG0802 | KOG0298	protein modification by small protein conjugation or removal | unknown | protein polyubiquitination | ATP binding	KL | O	PF13639 | PF00097
MG12_2_NODE_2_length_52708_cov_24.298236_14	1.3E-15	Evr1_Alr	PF04777.16	Erv1 / Alr family	KOG3355	flavin-linked sulfhydryl oxidase activity	O	PF04777
MG12_2_NODE_2_length_52708_cov_24.298236_16	8.6E-10	TFIIB	PF00382.22	Transcription factor TFIIB repeat	arCOG01981 | KOG1597 | KOG1598	Stabilizes TBP binding to an archaeal box-A promoter. Also responsible for recruiting RNA polymerase II to the pre- initiation complex (DNA-TBP-TFIIB) | TBP-class protein binding | RNA polymerase III type 3 promoter DNA binding	K	PF00382
MG12_2_NODE_2_length_52708_cov_24.298236_17	5.5E-35	Poly_A_pol_cat	PF19244.2	Poly(A) polymerase catalytic subunit	no_annot	no_annote	no_annote	no_annot
MG12_2_NODE_2_length_52708_cov_24.298236_20	0.00012	RNA_pol_Rpb6	PF01192.25	RNA polymerase Rpb6	2S3YG | KOG3405 | arCOG01268	RNA polymerase Rpb6 | DNA-directed 5'-3' RNA polymerase activity | DNA-dependent RNA polymerase catalyzes the transcription of DNA into RNA using the four ribonucleoside triphosphates as substrates	K	PF01192
MG12_2_NODE_2_length_52708_cov_24.298236_22	2.7E-11	D5_N	PF08706.14	D5 N terminal like	2T6XR | 2S45Q | COG3378 | arCOG06914	unknown | D5 N terminal like | Phage plasmid primase P4 family | Phage plasmid primase, P4	S | KL	PF08706 | PF08707
MG12_2_NODE_2_length_52708_cov_24.298236_25	1.6E-27	Pox_VLTF3	PF04947.17	Poxvirus Late Transcription Factor VLTF3 like	2SBBB	Poxvirus Late Transcription Factor VLTF3 like	S	PF04947
MG12_2_NODE_2_length_52708_cov_24.298236_32	4.1E-45	PIF1	PF05970.17	PIF1-like helicase	COG0507 | COG4955 | KOG0987 | 2SCDQ | 2RRFY | 2SP1Z | COG0632 | 2SX1A | 2SF99 | 2T2JI | 2SWCW | COG1112 | arCOG00792 | 2SRZ9	A helicase nuclease that prepares dsDNA breaks (DSB) for recombinational DNA repair. Binds to DSBs and unwinds DNA via a highly rapid and processive ATP-dependent bidirectional helicase activity. Unwinds dsDNA until it encounters a Chi (crossover hotspot instigator) sequence from the 3' direction. Cuts ssDNA a few nucleotides 3' to the Chi site. The properties and activities of the enzyme are cha…	S | L | F	PF13245 | PF05970 | PF13604
MG12_2_NODE_2_length_52708_cov_24.298236_36	9.9E-10	Aminotran_5	PF00266.22	Aminotransferase class-V	arCOG00065 | COG2166 | arCOG02077 | COG1104 | KOG1549 | arCOG00066 | COG0520 | KOG2142	COG0520 Selenocysteine lyase | iron-sulfur cluster assembly | Suf system fes assembly protein | cysteine desulfurase activity | cysteine desulfurase activity | Master enzyme that delivers sulfur to a number of partners involved in Fe-S cluster assembly, tRNA modification or cofactor biosynthesis. Catalyzes the removal of elemental sulfur atoms from cysteine to produce alanine. Functions as a sulf…	C | E	PF00266
MG12_2_NODE_2_length_52708_cov_24.298236_40	0.00093	Orf78	PF06024.15	Orf78 (ac78)	no_annot	no_annote	no_annote	no_annot
MG12_2_NODE_2_length_52708_cov_24.298236_43	1.6E-24	Topoisom_I	PF01028.23	Eukaryotic DNA topoisomerase I, catalytic core	arCOG08649 | COG3569 | KOG0981	DNA Topoisomerase I (eukaryota) | DNA Topoisomerase | DNA topoisomerase type I activity	L	PF01028
MG12_2_NODE_2_length_52708_cov_24.298236_48	0.00085	RNase_Y_N	PF12072.11	RNase Y N-terminal region
MG12_2_NODE_3_length_51209_cov_24.258005_1	4.7E-12	PAN_1	PF00024.29	PAN domain
MG12_2_NODE_3_length_51209_cov_24.258005_6	7e-05	Acetyltransf_1	PF00583.28	Acetyltransferase (GNAT) family	arCOG00844 | arCOG00834 | arCOG00833 | COG1246 | arCOG00826	COG0454 Histone acetyltransferase HPA2 and related acetyltransferases | COG0454 Histone acetyltransferase HPA2 and related acetyltransferases | PFAM GCN5-related N-acetyltransferase | Belongs to the acetyltransferase family. ArgA subfamily | COG0454 Histone acetyltransferase HPA2 and related acetyltransferases	C | E | K	PF00583 | PF13673 | PF13508
MG12_2_NODE_3_length_51209_cov_24.258005_8	2.2E-18	Lipase_3	PF01764.28	Lipase (class 3)	2SE6D | 2S209 | 2SVUX | COG3675 | 2S90Y | 2QU4P | 2S1XT | KOG2088 | 2T0TR | 2SCWW | COG5153 | KOG4569 | 2SD22	Lipase (class 3) | Lipase (class 3) | Lipase (class 3) | Pfam Lipase (class 3) | unknown | lipid metabolic process | Lipase (class 3) | retrograde trans-synaptic signaling by lipid | Lipase (class 3) | Lipase (class 3) | cell wall organization | lipid metabolic process | Lipase (class 3)	S | O | G | I | J | IU	PF01764
MG12_2_NODE_3_length_51209_cov_24.258005_10	1.4E-14	DNA_pol_B_thumb	PF14791.9	DNA polymerase beta thumb	arCOG00305 | COG1796 | KOG2534 | KOG4799	DNA polymerase IV (family X) | DNA polymerase | DNA polymerase | structural constituent of ribosome	J | L	PF10391 | PF14792 | PF14716 | PF14791
MG12_2_NODE_3_length_51209_cov_24.258005_13	1E-50	DNA_topoisoIV	PF00521.23	DNA gyrase/topoisomerase IV, subunit A	KOG0355 | COG0188 | KOG0896 | KOG2793 | arCOG04367 | COG0187 | arCOG04371	DNA topoisomerase type II (ATP-hydrolyzing) activity | A type II topoisomerase that negatively supercoils closed circular double-stranded (ds) DNA in an ATP-dependent manner to modulate DNA topology and maintain chromosomes in an underwound state. Negative supercoiling favors strand separation, and DNA replication, transcription, recombination and repair, all of which involve strand separation. A…	O | L | K	PF00204 | PF01751 | PF02518 | PF00521 | PF16898
MG12_2_NODE_3_length_51209_cov_24.258005_16	2.5E-14	DNA_ligase_A_M	PF01068.24	ATP dependent DNA ligase domain	2QTYC | KOG0966 | COG1793 | 2RICY | arCOG01347 | 2RZEM | COG3285	DNA ligase OB-like domain | DNA ligase | dna ligase | DNA ligase OB-like domain | DNA ligase that seals nicks in double-stranded DNA during DNA replication, DNA recombination and DNA repair | ATP dependent DNA ligase domain | dna ligase	S | L | F	PF01068 | PF14743
MG12_2_NODE_3_length_51209_cov_24.258005_18	5.9E-13	Bro-N	PF02498.20	BRO family, N-terminal domain
MG12_2_NODE_3_length_51209_cov_24.258005_20	2.3e-05	HD	PF01966.25	HD domain	2TM7R | 2S0QA | 2QSR7 | arCOG01860 | COG1418	unknown | Metal dependent phosphohydrolases with conserved 'HD' motif. | Metal dependent phosphohydrolases with conserved 'HD' motif. | HD superfamily hydrolase | mRNA catabolic process	FJ | S	no_annot
MG12_2_NODE_3_length_51209_cov_24.258005_21	0.00061	HD	PF01966.25	HD domain	2TM7R | 2S0QA | 2QSR7 | arCOG01860 | COG1418	unknown | Metal dependent phosphohydrolases with conserved 'HD' motif. | Metal dependent phosphohydrolases with conserved 'HD' motif. | HD superfamily hydrolase | mRNA catabolic process	FJ | S	no_annot
MG12_2_NODE_3_length_51209_cov_24.258005_22	2.8E-73	UvdE	PF03851.17	UV-endonuclease UvdE	2QTMI | COG4294 | arCOG01898	mitochondrial DNA repair | response to UV | UV-endonuclease UvdE	L	PF03851
MG12_2_NODE_3_length_51209_cov_24.258005_23	2.7E-12	Bro-N	PF02498.20	BRO family, N-terminal domain
MG12_2_NODE_3_length_51209_cov_24.258005_27	4.7e-07	zf-C2H2	PF00096.29	Zinc finger, C2H2 type	no_annot	no_annote	no_annote	no_annot
MG12_2_NODE_3_length_51209_cov_24.258005_28	9.6e-06	zf-C2H2	PF00096.29	Zinc finger, C2H2 type	no_annot	no_annote	no_annote	no_annot
MG12_2_NODE_3_length_51209_cov_24.258005_29	0.00078	Ank_2	PF12796.10	Ankyrin repeats (3 copies)	KOG0509 | 2SRQ2 | 2RWHZ | 2RRY2 | 2SJHA | 2SAG5 | 2R9KB | 2SH8P | 2RYI8 | 2SJ13 | 2T3X2 | 2SS4J | 2RF76 | KOG2421 | KOG4214 | 2T3DQ | 2SKKU | 2SXCF | 2RRVB | 2RGC3 | 2T3YD | 2SND2 | 2RZCC | 2RYJM | KOG4369 | 2TE8H | 2SSN2 | 2S01I | 2R3RD | 2SUEX | 2RRX6 | 2RVX8 | KOG0503 | 2RUUR | KOG4412 | 2RT4Z | KOG0510 | 2T1I4 | 2RS00 | KOG0502 | 2RRV9 | 2RRY9 | 2SPFS | 2SXYB | KOG0508 | 2T3QX | 2SZ34 | 2S08F…	protein-cysteine S-palmitoyltransferase activity | ankyrin repeats | Ankyrin repeats (3 copies) | unknown | unknown | unknown | Ankyrin repeats (many copies) | Ankyrin repeats (3 copies) | unknown | Ankyrin repeats (many copies) | unknown | Ankyrin repeats (3 copies) | unknown | glycerophosphocholine phosphodiesterase activity | regulation of barbed-end actin filament capping | Ankyrin repeats (m…	C | S | U | EJ | BQ | L | Z | I | J	PF13637 | PF12796 | PF13857 | PF13606
MG12_2_NODE_3_length_51209_cov_24.258005_30	4.3E-35	RNA_pol_Rpb1_1	PF04997.15	RNA polymerase Rpb1, domain 1	COG0086 | KOG0261 | 2QPYA | KOG0262 | 2QXV6 | KOG3108 | KOG0260 | KOG1715 | 2RUNJ | KOG4539 | arCOG04257 | arCOG04256 | 2R24A	DNA-dependent RNA polymerase catalyzes the transcription of DNA into RNA using the four ribonucleoside triphosphates as substrates | DNA-directed 5'-3' RNA polymerase activity | DNA-directed 5'-3' RNA polymerase activity | negative regulation of protein localization to nucleolus | RNA polymerase I subunit A N-terminus | DNA metabolic process | DNA-directed 5'-3' RNA polymerase activity | structur…	J | K | L	PF00623 | PF04997
MG12_2_NODE_3_length_51209_cov_24.258005_31	0.00084	SegE_GIY-YIG	PF19835.2	Putative endonuclease segE, GIY-YIG domain	338R3 | 30IG3 | 33ACU | 2S3Q5 | 30I35 | 32DEY | COG3860 | 2QZTK | 339K8 | 319VU	NUMOD3 motif (2 copies) | Intron encoded nuclease repeat motif | GIY-YIG catalytic domain | Intron encoded nuclease repeat motif | unknown | GIY-YIG type nucleases (URI domain) | Transcriptional regulator | GIY-YIG type nucleases (URI domain) | GIY-YIG type nucleases (URI domain) | unknown	V | S | L
MG12_2_NODE_3_length_51209_cov_24.258005_32	3E-34	RNA_pol_Rpb1_2	PF00623.23	RNA polymerase Rpb1, domain 2	2RUNJ | KOG3690 | KOG0260 | KOG0262 | KOG1715 | 2R24A | COG0086 | 2QPYA | KOG2618 | KOG4539 | KOG0261 | 2QXV6 | KOG0214 | arCOG04256 | arCOG04257 | KOG3108	RNA polymerase I subunit A N-terminus | peptidyl-dipeptidase activity | DNA-directed 5'-3' RNA polymerase activity | negative regulation of protein localization to nucleolus | structural constituent of ribosome | RNA polymerase Rpb1, domain 2 | DNA-dependent RNA polymerase catalyzes the transcription of DNA into RNA using the four ribonucleoside triphosphates as substrates | DNA-directed 5'-3' RN…	J | M | K | O | L	PF00623 | PF04990 | PF04992 | PF05000 | PF04997 | PF04983 | PF04998
MG12_2_NODE_3_length_51209_cov_24.258005_34	1.5E-34	RNA_pol_Rpb1_5	PF04998.20	RNA polymerase Rpb1, domain 5	2RUNJ | KOG3690 | KOG0260 | KOG0262 | KOG1715 | 2R24A | COG0086 | 2QPYA | KOG2618 | KOG4539 | KOG0261 | 2QXV6 | KOG0214 | arCOG04256 | arCOG04257 | KOG3108	RNA polymerase I subunit A N-terminus | peptidyl-dipeptidase activity | DNA-directed 5'-3' RNA polymerase activity | negative regulation of protein localization to nucleolus | structural constituent of ribosome | RNA polymerase Rpb1, domain 2 | DNA-dependent RNA polymerase catalyzes the transcription of DNA into RNA using the four ribonucleoside triphosphates as substrates | DNA-directed 5'-3' RN…	J | M | K | O | L	PF00623 | PF04990 | PF04992 | PF05000 | PF04997 | PF04983 | PF04998
MG12_2_NODE_3_length_51209_cov_24.258005_35	1.4E-24	Bro-N	PF02498.20	BRO family, N-terminal domain	COG3617	BRO family, N-terminal domain	K	PF02498 | PF10544
MG12_2_NODE_3_length_51209_cov_24.258005_36	2.5e-06	Bro-N	PF02498.20	BRO family, N-terminal domain
MG12_2_NODE_3_length_51209_cov_24.258005_38	5.5E-11	Peptidase_S74	PF13884.9	Chaperone of endosialidase	KOG3661 | 2QSRN	DNA-binding transcription factor activity | Chaperone of endosialidase	S | L	PF13884
MG12_2_NODE_3_length_51209_cov_24.258005_39	3.2E-13	Peptidase_S74	PF13884.9	Chaperone of endosialidase	KOG3661 | 2QSRN	DNA-binding transcription factor activity | Chaperone of endosialidase	S | L	PF13884
MG12_2_NODE_7_length_40427_cov_25.036238_2	7.4e-06	NUDIX	PF00293.31	NUDIX domain	2S9V3 | 2SYFG | 2S6AN | KOG2937 | arCOG01078	unknown | NUDIX domain | NUDIX domain | m7G(5')pppN diphosphatase activity | COG0494 NTP pyrophosphohydrolases including oxidative damage repair enzymes	S | L	PF00293
MG12_2_NODE_7_length_40427_cov_25.036238_5	5.8E-23	PNK3P	PF08645.14	Polynucleotide kinase 3 phosphatase	arCOG01041 | COG0241 | KOG2134 | COG4639	PFAM Chromatin associated protein KTI12 | D,D-heptose 1,7-bisphosphate phosphatase | DNA-3'-diphospho-5'-guanosine diphosphatase | AAA domain	Q | E | F	PF08645 | PF13671
MG12_2_NODE_7_length_40427_cov_25.036238_7	4.4e-08	TFIIS_C	PF01096.21	Transcription factor S-II (TFIIS)	KOG2906 | KOG2907 | arCOG00579 | KOG1105	termination of RNA polymerase III transcription | termination of RNA polymerase I transcription | Belongs to the archaeal rpoM eukaryotic RPA12 RPB9 RPC11 RNA polymerase family | transcription, DNA-templated	K	PF01096 | PF07500
MG12_2_NODE_7_length_40427_cov_25.036238_8	2E-19	ResIII	PF04851.18	Type III restriction enzyme, res subunit	arCOG00876 | COG1061 | 2QT4U | COG4096 | arCOG00877 | KOG1123 | COG3886 | COG4889 | COG0537 | KOG1001 | arCOG00874 | COG4951 | COG0553 | arCOG07871 | arCOG00881	PFAM helicase domain protein | Type III restriction enzyme res subunit | DEAD DEAH box helicase | Type I site-specific restriction-modification system, R (Restriction) subunit and related | DEAD DEAH box helicase domain protein | ATP-dependent DNA helicase activity | PLD-like domain | helicase | adenosine 5'-monophosphoramidase activity | helicase activity | COG1061 DNA or RNA helicases of superf…	FG | KL | L	PF04851 | PF00270
MG12_2_NODE_7_length_40427_cov_25.036238_10	4.5E-17	RNase_H	PF00075.27	RNase H	COG0328 | COG3341 | KOG3752	RNA-DNA hybrid ribonuclease activity | Caulimovirus viroplasmin | RNA-DNA hybrid ribonuclease activity	L	PF00075
MG12_2_NODE_7_length_40427_cov_25.036238_11	1.1e-05	mRNA_cap_enzyme	PF01331.22	mRNA capping enzyme, catalytic domain	KOG1975 | KOG2386 | 2T08I	mRNA (guanine-N7-)-methyltransferase activity | mRNA guanylyltransferase activity | mRNA capping enzyme	A | J | S	PF01331 | PF03291
MG12_2_NODE_7_length_40427_cov_25.036238_12	8E-13	RNase_T	PF00929.27	Exonuclease	COG0847 | COG2176 | arCOG05109 | 2SEQ8 | COG3530 | COG5018	DNA polymerase III is a complex, multichain enzyme responsible for most of the replicative synthesis in bacteria. The epsilon subunit contain the editing function and is a proofreading 3'-5' exonuclease | DNA-directed DNA polymerase activity | PFAM Exonuclease, RNase T and DNA polymerase III | DNA-directed DNA polymerase activity | Putative quorum-sensing-regulated virulence factor | Exonuclease	L	PF00929
MG12_2_NODE_7_length_40427_cov_25.036238_19	4.7E-12	ResIII	PF04851.18	Type III restriction enzyme, res subunit	COG0553 | 2SZJE | COG1061 | KOG1000 | KOG1001 | COG4096 | 2STY7	Transcription regulator that activates transcription by stimulating RNA polymerase (RNAP) recycling in case of stress conditions such as supercoiled DNA or high salt concentrations. Probably acts by releasing the RNAP, when it is trapped or immobilized on tightly supercoiled DNA. Does not activate transcription on linear DNA. Probably not involved in DNA repair | unknown | Type III restriction en…	KL | S | L	PF04851 | PF00271
MG12_2_NODE_7_length_40427_cov_25.036238_21	1.3E-15	Hom_end_hint	PF05203.19	Hom_end-associated Hint	arCOG03146 | 2QUGM | arCOG03154 | 2SEJ0 | arCOG03145 | COG3780	Possesses two activities a DNA synthesis (polymerase) and an exonucleolytic activity that degrades single-stranded DNA in the 3'- to 5'-direction. Has a template-primer preference which is characteristic of a replicative DNA polymerase | Homing endonuclease | Produces ATP from ADP in the presence of a proton gradient across the membrane. The archaeal alpha chain is a catalytic subunit | unknown |…	S | L	PF05203 | PF05204
MG12_2_NODE_7_length_40427_cov_25.036238_24	1.5e-09	Helicase_C	PF00271.34	Helicase conserved C-terminal domain	KOG0389 | KOG0387 | COG1061 | 2STY7 | COG0553 | KOG4439 | KOG0390 | 2SZJE | KOG1001 | KOG1002 | KOG1000	helicase activity | histone H2A-H2B dimer displacement | Type III restriction enzyme res subunit | Type III restriction enzyme, res subunit | Transcription regulator that activates transcription by stimulating RNA polymerase (RNAP) recycling in case of stress conditions such as supercoiled DNA or high salt concentrations. Probably acts by releasing the RNAP, when it is trapped or immobilized on t…	E | KL | S | L	PF00176 | PF00271 | PF04851
MG12_2_NODE_7_length_40427_cov_25.036238_31	1E-95	Ribonuc_red_sm	PF00268.24	Ribonucleotide reductase, small chain	KOG1567 | arCOG03658 | COG0208	ribonucleoside-diphosphate reductase activity | COG0208 Ribonucleotide reductase, beta subunit | Provides the precursors necessary for DNA synthesis. Catalyzes the biosynthesis of deoxyribonucleotides from the corresponding ribonucleotides	K | F	PF00268
MG12_2_NODE_7_length_40427_cov_25.036238_33	0.00029	Ank_2	PF12796.10	Ankyrin repeats (3 copies)	2RRV9 | 2RUUR | 2SND2 | 2T21M | 2R3RD | 2R8GF | 2RVX8 | 2RYI8 | 2RRVB | 2T3MA | 2SSN2 | 2SRQ2 | 2S08F | KOG0508 | 2RRX6 | 2T3X2 | 2T3QX | 2T3IC | 2T1I4 | 2RS00 | 2RGC3 | 2T3YD | 2RRZR | 2RRY1 | 2RRY9 | 2SA56 | 2SJ13 | 2RWHZ | 2RRY2 | 2T3DQ | 2SUEX | 2SJHA | KOG0502 | 2SPFS | 2RT4Z | 2SS4J | 2RF76 | 2RZCC | 2SSDP | 2RYJM | 2RSTC | 2SZ34 | 2RWSN | 2RYD6 | 2R9KB | 2SH8P | 2SKKU | 2TE8H | 2SXCF | 2SA…	Ankyrin repeats (many copies) | Ankyrin repeats (many copies) | Ankyrin repeats (many copies) | unknown | unknown | Ankyrin repeats (many copies) | Ankyrin repeats (many copies) | unknown | Ankyrin repeats (many copies) | Ankyrin repeats (3 copies) | unknown | ankyrin repeats | Ankyrin repeats (many copies) | EP4 subtype prostaglandin E2 receptor binding | unknown | unknown | unknown | unknown | …	J | S | L	PF13606 | PF13857 | PF12796 | PF13637
MG12_2_NODE_7_length_40427_cov_25.036238_34	1.7e-06	Ank_2	PF12796.10	Ankyrin repeats (3 copies)	KOG0509 | 2SRQ2 | 2RWHZ | 2RRY2 | 2SJHA | 2SAG5 | 2R9KB | 2SH8P | 2RYI8 | 2SJ13 | 2T3X2 | 2SS4J | 2RF76 | KOG2421 | KOG4214 | 2T3DQ | 2SKKU | 2SXCF | 2RRVB | 2RGC3 | 2T3YD | 2SND2 | 2RZCC | 2RYJM | KOG4369 | 2TE8H | 2SSN2 | 2S01I | 2R3RD | 2SUEX | 2RRX6 | 2RVX8 | KOG0503 | 2RUUR | KOG4412 | 2RT4Z | KOG0510 | 2T1I4 | 2RS00 | KOG0502 | 2RRV9 | 2RRY9 | 2SPFS | 2SXYB | KOG0508 | 2T3QX | 2SZ34 | 2S08F…	protein-cysteine S-palmitoyltransferase activity | ankyrin repeats | Ankyrin repeats (3 copies) | unknown | unknown | unknown | Ankyrin repeats (many copies) | Ankyrin repeats (3 copies) | unknown | Ankyrin repeats (many copies) | unknown | Ankyrin repeats (3 copies) | unknown | glycerophosphocholine phosphodiesterase activity | regulation of barbed-end actin filament capping | Ankyrin repeats (m…	C | S | U | EJ | BQ | L | Z | I | J	PF13637 | PF12796 | PF13857 | PF13606
MG12_2_NODE_7_length_40427_cov_25.036238_36	1.3E-151	Ribonuc_red_lgC	PF02867.18	Ribonucleotide reductase, barrel domain	arCOG03713 | COG1327 | arCOG03148 | COG1780 | COG0209 | KOG2672 | KOG3335 | KOG1112 | arCOG04276 | arCOG03151 | arCOG06423	Catalyzes the reduction of ribonucleotides to deoxyribonucleotides. May function to provide a pool of deoxyribonucleotide precursors for DNA repair during oxygen limitation and or for immediate growth after restoration of oxygen | Negatively regulates transcription of bacterial ribonucleotide reductase nrd genes and operons by binding to NrdR- boxes | TSCPD domain | Probably involved in ribonucle…	U | F | FL | L | H | K	PF02867 | PF00317 | PF03477
MG12_2_NODE_7_length_40427_cov_25.036238_38	6.4E-15	Thioredoxin	PF00085.23	Thioredoxin	KOG4277 | arCOG01972 | KOG0912 | KOG0190 | KOG0191	peptidyl-cysteine oxidation | Thioredoxin | cell redox homeostasis | intramolecular oxidoreductase activity, transposing S-S bonds | cell redox homeostasis	CO | O	PF00085
MG12_2_NODE_7_length_40427_cov_25.036238_39	3.6e-05	Bro-N	PF02498.20	BRO family, N-terminal domain
MG12_2_NODE_7_length_40427_cov_25.036238_40	1.3E-12	Glycos_transf_2	PF00535.29	Glycosyl transferase family 2	2QXTG | arCOG01381 | arCOG01385	Glycosyl transferase family 2 | PFAM Glycosyl transferase family 2 | COG0463 Glycosyltransferases involved in cell wall biogenesis	M | S	PF00535
MG12_2_NODE_32_length_24566_cov_24.203541_1	7e-08	WLM	PF08325.13	WLM domain	2SWUG	unknown	S	PF08325
MG12_2_NODE_32_length_24566_cov_24.203541_4	6.2E-54	DNA_pol_B	PF00136.24	DNA polymerase family B	arCOG15272 | arCOG00328 | KOG0969 | KOG4198 | COG0417 | KOG0970 | KOG0968	SMART DNA-directed DNA polymerase B | DNA polymerase | DNA replication proofreading | chloroplast mRNA modification | DNA replication proofreading | leading strand elongation | DNA polymerase activity	ADK | L	PF03104 | PF00136
MG12_2_NODE_32_length_24566_cov_24.203541_6	0.00037	B_lectin	PF01453.27	D-mannose binding lectin	2RSP9 | 2S3Q7 | 318UI | 2S40P | 2RSSN | 32BFK | 2SGQP | 2SBNK | 2SWQZ | 2S2JF | 2T40S | 2ZHTU	Bulb-type mannose-specific lectin | Bulb-type mannose-specific lectin | Bulb-type mannose-specific lectin | D-mannose binding lectin | Bulb-type mannose-specific lectin | Bulb-type mannose-specific lectin | Bulb-type mannose-specific lectin | Bulb-type mannose-specific lectin | D-mannose binding lectin | Bulb-type mannose-specific lectin | unknown | Bulb-type mannose-specific lectin	Z | S	no_annot
MG12_2_NODE_47_length_22022_cov_25.068603_3	0.00054	MAP65_ASE1	PF03999.15	Microtubule associated protein (MAP65/ASE1 family)
MG12_2_NODE_47_length_22022_cov_25.068603_7	0.00016	Ank_2	PF12796.10	Ankyrin repeats (3 copies)	KOG0509 | 2RVX8 | 2R4UA | 2SDMN | 2SVAA | 34C7U | KOG4591 | 2SRQ2 | 2RGQE | 2RRX6 | COG5627 | 2T3YD | 2RRV9 | KOG2209 | 2RWHZ | 2QQG5 | 2RFD6 | 2SND2 | KOG1734 | KOG0676 | 2RX9V | 30QRS | 2S93D | 2R9KB | 2RCYK | 2SH8P | KOG0503 | 2RS4T | 2RUUR | 2QUEG | KOG0507 | 2QQ0K | 2SWW7 | 2RYI8 | 2SGQS | 2ZI8S | 2TDA9 | KOG0505 | 2RRVB | 2SJ13 | 2SSN2 | KOG4412 | 2T3IC | 2SDGK | KOG3609 | 2S7RX | 2RT4Z | 2…	protein-cysteine S-palmitoyltransferase activity | Ankyrin repeats (many copies) | Ankyrin repeats (many copies) | Ankyrin repeat | Ankyrin repeats (3 copies) | Ankyrin repeats (3 copies) | positive regulation of pinocytosis | ankyrin repeats | unknown | unknown | protein ubiquitination | unknown | Ankyrin repeats (many copies) | lipid transport | Ankyrin repeats (3 copies) | face morphogenesis |…	DTZ | C | Q | KLT | S | U | EJ | BQ | L | O | G | Z | I | T | K | J	PF13857 | PF12796 | PF13606 | PF00023 | PF13637
MG12_2_NODE_47_length_22022_cov_25.068603_15	5.6E-18	PRA-PH	PF01503.20	Phosphoribosyl-ATP pyrophosphohydrolase	COG4696 | 2ST5W | 32WTH | 33RTU	Protein conserved in bacteria | Phosphoribosyl-ATP pyrophosphohydrolase | Phosphoribosyl-ATP pyrophosphohydrolase | Phosphoribosyl-ATP pyrophosphohydrolase	J | S	PF01503
MG12_2_NODE_47_length_22022_cov_25.068603_18	0.00028	AAA_23	PF13476.9	AAA domain	COG0420 | COG1408 | arCOG00397 | arCOG00368	3'-5' exonuclease activity | metallophosphoesterase | Part of the Rad50 Mre11 complex, which is involved in the early steps of DNA double-strand break (DSB) repair. The complex may facilitate opening of the processed DNA ends to aid in the recruitment of HerA and NurA. Mre11 binds to DSB ends and has both double-stranded 3'-5' exonuclease activity and single- stranded endonuclease activity | Part…	M | L	PF13476 | PF00149
MG12_2_NODE_47_length_22022_cov_25.068603_22	8.1E-15	AAA	PF00004.32	ATPase family associated with various cellular activities (AAA)	COG3780 | KOG0899 | arCOG03145 | COG0466 | 2QUGM | KOG2004 | 2SEJ0 | arCOG02161	DNA packaging | structural constituent of ribosome | Possesses two activities a DNA synthesis (polymerase) and an exonucleolytic activity that degrades single-stranded DNA in the 3'- to 5'-direction. Has a template-primer preference which is characteristic of a replicative DNA polymerase | ATP-dependent serine protease that mediates the selective degradation of mutant and abnormal proteins as wel…	J | S | L | O	PF05203 | PF14528 | PF05204 | PF00004
MG12_2_NODE_47_length_22022_cov_25.068603_24	3e-06	zf-C2H2	PF00096.29	Zinc finger, C2H2 type
MG12_2_NODE_50_length_21518_cov_25.799376_1	3.5E-29	RNA_pol_Rpb2_6	PF00562.31	RNA polymerase Rpb2, domain 6	KOG0215 | KOG0214 | arCOG01762 | KOG0216 | KOG1715 | COG0085 | KOG1088	DNA-directed 5'-3' RNA polymerase activity | DNA-directed 5'-3' RNA polymerase activity | DNA-dependent RNA polymerase catalyzes the transcription of DNA into RNA using the four ribonucleoside triphosphates as substrates | DNA-directed 5'-3' RNA polymerase activity | structural constituent of ribosome | RNA polymerase activity | tRNA methyltransferase 11-2 homolog	J | K	PF04565 | PF04566 | PF04563 | PF04560 | PF00562 | PF04567 | PF04561
MG12_2_NODE_50_length_21518_cov_25.799376_2	7E-10	zf-RING_2	PF13639.9	Ring finger domain	2RGAW | KOG4628 | KOG0800 | 2SZ08 | 2RTIB | KOG0298 | 2SGET | KOG0827 | 2SC5Q | KOG3364 | KOG0802	regulation of NAD+ ADP-ribosyltransferase activity | protein modification by small protein conjugation or removal | ubiquitin-protein transferase activity | Ring finger domain | RING-like zinc finger | ATP binding | RING-like zinc finger | negative regulation of interferon-beta production | unknown | mitochondrial fission | protein polyubiquitination	A | KL | O	PF00097 | PF13639
MG12_2_NODE_50_length_21518_cov_25.799376_4	5.7E-13	Methyltransf_15	PF09445.13	RNA cap guanine-N2 methyltransferase	2SDHB | KOG2730	RNA cap guanine-N2 methyltransferase | RNA trimethylguanosine synthase activity	K | S	PF09445
MG12_2_NODE_50_length_21518_cov_25.799376_10	8.3e-05	T3SchapCesA	PF11439.11	Type III secretion system filament chaperone CesA	no_annot	no_annote	no_annote	no_annot
MG12_2_NODE_50_length_21518_cov_25.799376_11	7.7E-11	NAD_binding_8	PF13450.9	NAD(P)-binding Rossmann-like domain	KOG1276 | COG1231 | arCOG01522 | KOG0029 | arCOG01521 | COG0665 | COG1233 | COG1232 | COG3349	Catalyzes the 6-electron oxidation of protoporphyrinogen-IX to form protoporphyrin-IX | oxidoreductase activity | Protoporphyrinogen oxidase | oxidoreductase activity | COG1233 Phytoene dehydrogenase and related proteins | tRNA (5-methylaminomethyl-2-thiouridylate)-methyltransferase activity | COG1233 Phytoene dehydrogenase and related | Catalyzes the 6-electron oxidation of protoporphyrinogen-IX…	H | Q | E | CH	PF13450 | PF01593
MG12_2_NODE_50_length_21518_cov_25.799376_12	8.5E-42	Pkinase	PF00069.28	Protein kinase domain	2SGTC | 2QTYM | KOG0986 | arCOG03682 | KOG0606 | KOG0669 | KOG4475 | KOG2345 | KOG1006 | KOG0589 | KOG0601 | KOG4717 | KOG1167 | KOG0576 | KOG0583 | 2QUAH | KOG4278 | 2QUXB | KOG0197 | KOG2137 | KOG4279 | KOG0664 | KOG1187 | KOG1240 | 2R6K4 | KOG4236 | KOG0193 | KOG1165 | KOG0671 | KOG1033 | KOG2052 | 2QTAM | KOG0585 | KOG0663 | 2QWQH | KOG0666 | KOG0201 | KOG0593 | KOG0605 | KOG0598 | 2QPSF | 2Q…	Protein tyrosine kinase | Protein tyrosine kinase | G-protein coupled receptor kinase activity | Serine threonine protein kinase | peptidyl-serine phosphorylation | regulation of mRNA 3'-UTR binding | coreceptor activity involved in Wnt signaling pathway, planar cell polarity pathway | protein kinase activity | mitogen-activated protein kinase kinase | protein serine/threonine kinase activity | p…	IQ | Q | E | KLT | M | S | U | F | B | BQ | O | G | H | T | I | Z | J | L	PF00069 | PF07714
MG12_2_NODE_50_length_21518_cov_25.799376_14	2.6E-10	XPG_I	PF00867.21	XPG I-region	2SWDP | arCOG04050 | 2QQRA | KOG2519 | KOG2518 | KOG2520 | 2QVHA	unknown | Structure-specific nuclease with 5'-flap endonuclease and 5'-3' exonuclease activities involved in DNA replication and repair. During DNA replication, cleaves the 5'-overhanging flap structure that is generated by displacement synthesis when DNA polymerase encounters the 5'-end of a downstream Okazaki fragment. Binds the unpaired 3'-DNA end and kinks the DNA to facilitate 5' cleavage sp…	S | L	PF00752 | PF00867
MG12_2_NODE_50_length_21518_cov_25.799376_17	4.1E-17	Pox_MCEL	PF03291.19	mRNA capping enzyme	KOG1975 | KOG2386 | 2T08I	mRNA (guanine-N7-)-methyltransferase activity | mRNA guanylyltransferase activity | mRNA capping enzyme	A | J | S	PF01331 | PF03291
MG12_2_NODE_70_length_20145_cov_24.475261_1	3.5e-05	F-box-like	PF12937.10	F-box-like	KOG0509 | 2RVX8 | 2R4UA | 2SDMN | 2SVAA | 34C7U | KOG4591 | 2SRQ2 | 2RGQE | 2RRX6 | COG5627 | 2T3YD | 2RRV9 | KOG2209 | 2RWHZ | 2QQG5 | 2RFD6 | 2SND2 | KOG1734 | KOG0676 | 2RX9V | 30QRS | 2S93D | 2R9KB | 2RCYK | 2SH8P | KOG0503 | 2RS4T | 2RUUR | 2QUEG | KOG0507 | 2QQ0K | 2SWW7 | 2RYI8 | 2SGQS | 2ZI8S | 2TDA9 | KOG0505 | 2RRVB | 2SJ13 | 2SSN2 | KOG4412 | 2T3IC | 2SDGK | KOG3609 | 2S7RX | 2RT4Z | 2…	protein-cysteine S-palmitoyltransferase activity | Ankyrin repeats (many copies) | Ankyrin repeats (many copies) | Ankyrin repeat | Ankyrin repeats (3 copies) | Ankyrin repeats (3 copies) | positive regulation of pinocytosis | ankyrin repeats | unknown | unknown | protein ubiquitination | unknown | Ankyrin repeats (many copies) | lipid transport | Ankyrin repeats (3 copies) | face morphogenesis |…	DTZ | C | Q | KLT | S | U | EJ | BQ | L | O | G | Z | I | T | K | J	PF13857 | PF12796 | PF13606 | PF00023 | PF13637
MG12_2_NODE_70_length_20145_cov_24.475261_14	0.00017	AAA_29	PF13555.9	P-loop containing region of AAA domain				no_annot
MG12_2_NODE_70_length_20145_cov_24.475261_17	1.7e-08	DEAD	PF00270.32	DEAD/DEAH box helicase	KOG3373 | KOG3250 | COG1204 | KOG0922 | KOG1741 | KOG0921 | KOG4607 | KOG4714 | KOG0926 | KOG4149 | KOG0924 | COG1643 | KOG0923 | KOG0187 | KOG4207 | KOG3424 | KOG4627 | KOG3400 | KOG0925 | KOG0920	glycine decarboxylation via glycine cleavage system | protein deneddylation | response to ionizing radiation | helicase activity | structural constituent of ribosome | positive regulation of polysome binding | structural constituent of ribosome | mRNA transport | ATP-dependent RNA helicase | protein transport | ATP-dependent RNA helicase activity | Atp-dependent helicase | ATP-dependent RNA helic…	E | U | O | L | I | J | K	PF00270 | PF00271
MG12_2_NODE_70_length_20145_cov_24.475261_18	4.4e-05	dCMP_cyt_deam_1	PF00383.26	Cytidine and deoxycytidylate deaminase zinc-binding region	no_annot	no_annote	no_annote
MG12_2_NODE_70_length_20145_cov_24.475261_19	7.1E-18	OrfB_Zn_ribbon	PF07282.14	Putative transposase DNA-binding domain	arCOG00683 | 2SI53 | arCOG00679 | 2SNY1 | 2RE8X | arCOG00680 | 2RH0T | 2SC3Z | COG0675 | 2S61S | arCOG00684	Transposase, is605 orfb family | unknown | Transposase, IS605 OrfB family | unknown | Putative transposase DNA-binding domain | stress-induced mitochondrial fusion | Putative transposase DNA-binding domain | Putative transposase DNA-binding domain | Transposase, IS605 OrfB family | transposition | Transposase, is605 orfb family	S | L	PF07282
MG12_2_NODE_70_length_20145_cov_24.475261_21	6.7e-08	ERCC4	PF02732.18	ERCC4 domain	arCOG00872 | KOG2379 | arCOG04206 | COG1948	DEAD DEAH box helicase domain protein | 3'-flap endonuclease activity | ERCC4 domain protein | resolution of meiotic recombination intermediates	L	PF02732
MG12_2_NODE_241_length_13267_cov_26.544732_1	0.00067	IBR	PF01485.24	IBR domain, a half RING-finger domain
MG12_2_NODE_241_length_13267_cov_26.544732_4	1.1e-09	Metallophos	PF00149.31	Calcineurin-like phosphoesterase	COG2129 | 2RZN8 | 2QPJI | COG1408 | 2T2XP | 2SGCF | 2SENC | COG0622 | 2S7EP | 2S3SZ	metallophosphoesterase | Calcineurin-like phosphoesterase | Calcineurin-like phosphoesterase | metallophosphoesterase | Calcineurin-like phosphoesterase | unknown | Calcineurin-like phosphoesterase | Phosphoesterase | Calcineurin-like phosphoesterase | Calcineurin-like phosphoesterase superfamily domain	T | M | S | L	PF00149 | PF12850
MG12_2_NODE_255_length_12972_cov_24.119145_1	3.5e-09	Shufflon_N	PF04917.15	Bacterial shufflon protein, N-terminal constant region
MG12_2_NODE_255_length_12972_cov_24.119145_2	7.3E-10	RNA_pol_Rpb5_C	PF01191.22	RNA polymerase Rpb5, C-terminal domain	arCOG04258 | KOG3218	DNA-dependent RNA polymerase catalyzes the transcription of DNA into RNA using the four ribonucleoside triphosphates as substrates | DNA-directed 5'-3' RNA polymerase activity	K	PF01191
MG12_2_NODE_255_length_12972_cov_24.119145_3	7.6e-09	YqaJ	PF09588.13	YqaJ-like viral recombinase domain	COG5377	YqaJ viral recombinase family	L	PF09588
MG12_2_NODE_255_length_12972_cov_24.119145_6	2.3e-06	Peptidase_C48	PF02902.22	Ulp1 protease family, C-terminal catalytic domain	2TJPD	unknown	S	PF02902
MG12_2_NODE_255_length_12972_cov_24.119145_13	1.9e-07	AP_endonuc_2	PF01261.27	Xylose isomerase-like TIM barrel	COG0648 | arCOG01895 | arCOG01894 | KOG3997	Endonuclease IV plays a role in DNA repair. It cleaves phosphodiester bonds at apurinic or apyrimidinic sites (AP sites) to produce new 5'-ends that are base-free deoxyribose 5-phosphate residues. It preferentially attacks modified AP sites created by bleomycin and neocarzinostatin | PFAM Xylose isomerase domain protein TIM barrel | Endonuclease IV plays a role in DNA repair. It cleaves phosphodi…	L | G	PF01261
MG12_2_NODE_255_length_12972_cov_24.119145_15	3.6E-85	Thymidylat_synt	PF00303.22	Thymidylate synthase	COG0207 | arCOG03214 | KOG0673 | KOG1324	Catalyzes the reductive methylation of 2'-deoxyuridine- 5'-monophosphate (dUMP) to 2'-deoxythymidine-5'-monophosphate (dTMP) while utilizing 5,10-methylenetetrahydrofolate (mTHF) as the methyl donor and reductant in the reaction, yielding dihydrofolate (DHF) as a by-product. This enzymatic reaction provides an intracellular de novo source of dTMP, an essential precursor for DNA biosynthesis | Cat…	H | F	PF00303
MG12_2_NODE_2_length_52708_cov_24.298236_3					33H6K | 30DGQ	unknown | unknown	S	no_annot
MG12_2_NODE_2_length_52708_cov_24.298236_13					no_annot	no_annote	no_annote	no_annot
MG12_2_NODE_2_length_52708_cov_24.298236_18					32VSY | 2SEIS	unknown | unknown	S	no_annot
MG12_2_NODE_2_length_52708_cov_24.298236_19					no_annot	no_annote	no_annote	no_annot
MG12_2_NODE_2_length_52708_cov_24.298236_23					no_annot	no_annote	no_annote	no_annot
MG12_2_NODE_2_length_52708_cov_24.298236_26					no_annot	no_annote	no_annote	no_annot
MG12_2_NODE_2_length_52708_cov_24.298236_28					no_annot	no_annote	no_annote	no_annot
MG12_2_NODE_2_length_52708_cov_24.298236_31					no_annot	no_annote	no_annote	no_annot
MG12_2_NODE_2_length_52708_cov_24.298236_34					no_annot	no_annote	no_annote	no_annot
MG12_2_NODE_2_length_52708_cov_24.298236_37								PF00705
MG12_2_NODE_2_length_52708_cov_24.298236_38					arCOG03145 | 2SEJ0 | COG3780 | arCOG03146	Possesses two activities a DNA synthesis (polymerase) and an exonucleolytic activity that degrades single-stranded DNA in the 3'- to 5'-direction. Has a template-primer preference which is characteristic of a replicative DNA polymerase | unknown | DNA packaging | Possesses two activities a DNA synthesis (polymerase) and an exonucleolytic activity that degrades single-stranded DNA in the 3'- to 5'…	S | L	PF05204 | PF05203
MG12_2_NODE_2_length_52708_cov_24.298236_39					no_annot	no_annote	no_annote	no_annot
MG12_2_NODE_2_length_52708_cov_24.298236_41					no_annot	no_annote	no_annote	no_annot
MG12_2_NODE_2_length_52708_cov_24.298236_44								no_annot
MG12_2_NODE_2_length_52708_cov_24.298236_46					no_annot	no_annote	no_annote	no_annot
MG12_2_NODE_2_length_52708_cov_24.298236_47					no_annot	no_annote	no_annote	no_annot
MG12_2_NODE_3_length_51209_cov_24.258005_2					arCOG04244	DNA-dependent RNA polymerase catalyzes the transcription of DNA into RNA using the four ribonucleoside triphosphates as substrates	F	PF01194
MG12_2_NODE_3_length_51209_cov_24.258005_3					no_annot	no_annote	no_annote	no_annot
MG12_2_NODE_3_length_51209_cov_24.258005_7					arCOG04241	DNA-dependent RNA polymerase catalyzes the transcription of DNA into RNA using the four ribonucleoside triphosphates as substrates	K	PF01193
MG12_2_NODE_3_length_51209_cov_24.258005_9					no_annot	no_annote	no_annote	no_annot
MG12_2_NODE_3_length_51209_cov_24.258005_12					no_annot	no_annote	no_annote	no_annot
MG12_2_NODE_3_length_51209_cov_24.258005_19					2TM7R | 2S0QA | 2QSR7 | arCOG01860 | COG1418	unknown | Metal dependent phosphohydrolases with conserved 'HD' motif. | Metal dependent phosphohydrolases with conserved 'HD' motif. | HD superfamily hydrolase | mRNA catabolic process	FJ | S	no_annot
MG12_2_NODE_3_length_51209_cov_24.258005_33					338R3 | 30IG3 | 33ACU | 2S3Q5 | 30I35 | 32DEY | COG3860 | 2QZTK | 339K8 | 319VU	NUMOD3 motif (2 copies) | Intron encoded nuclease repeat motif | GIY-YIG catalytic domain | Intron encoded nuclease repeat motif | unknown | GIY-YIG type nucleases (URI domain) | Transcriptional regulator | GIY-YIG type nucleases (URI domain) | GIY-YIG type nucleases (URI domain) | unknown	V | S | L
MG12_2_NODE_7_length_40427_cov_25.036238_4					2QQJP | 2SYXK | KOG2924 | KOG0231 | 2SFH7 | 33S5H | 2SAIM | COG4642 | 2N591 | 2RV6G | 2S53V | 30GIB | 2SSP6 | KOG0229 | 2T1SZ | 2SCKG | 2QVDU | KOG1426	Possible plasma membrane-binding motif in junctophilins, PIP-5-kinases and protein kinases. | Possible plasma membrane-binding motif in junctophilins, PIP-5-kinases and protein kinases. | deoxyhypusine synthase activity | MORN repeat-containing protein | Possible plasma membrane-binding motif in junctophilins, PIP-5-kinases and protein kinases. | MORN repeat | unknown | MORN repeat | Possible pla…	T | M | DZ | S | O	PF02493
MG12_2_NODE_7_length_40427_cov_25.036238_6					no_annot	no_annote	no_annote	no_annot
MG12_2_NODE_7_length_40427_cov_25.036238_9					no_annot	no_annote	no_annote	no_annot
MG12_2_NODE_7_length_40427_cov_25.036238_13					no_annot	no_annote	no_annote	no_annot
MG12_2_NODE_7_length_40427_cov_25.036238_16					no_annot	no_annote	no_annote	no_annot
MG12_2_NODE_7_length_40427_cov_25.036238_20					no_annot	no_annote	no_annote	no_annot
MG12_2_NODE_7_length_40427_cov_25.036238_26					no_annot	no_annote	no_annote	no_annot
MG12_2_NODE_7_length_40427_cov_25.036238_28					no_annot	no_annote	no_annote	no_annot
MG12_2_NODE_7_length_40427_cov_25.036238_35					no_annot	no_annote	no_annote	no_annot
MG12_2_NODE_7_length_40427_cov_25.036238_41					no_annot	no_annote	no_annote	no_annot
MG12_2_NODE_32_length_24566_cov_24.203541_2					no_annot	no_annote	no_annote	no_annot
MG12_2_NODE_32_length_24566_cov_24.203541_5					no_annot	no_annote	no_annote	no_annot
MG12_2_NODE_32_length_24566_cov_24.203541_7					no_annot	no_annote	no_annote	no_annot
MG12_2_NODE_32_length_24566_cov_24.203541_11					no_annot	no_annote	no_annote	no_annot
MG12_2_NODE_32_length_24566_cov_24.203541_12					no_annot	no_annote	no_annote	no_annot
MG12_2_NODE_47_length_22022_cov_25.068603_19					no_annot	no_annote	no_annote	no_annot
MG12_2_NODE_50_length_21518_cov_25.799376_9					no_annot	no_annote	no_annote	no_annot
MG12_2_NODE_50_length_21518_cov_25.799376_13					2S6IW	unknown	S	no_annot
MG12_2_NODE_70_length_20145_cov_24.475261_4					no_annot	no_annote	no_annote	no_annot
MG12_2_NODE_70_length_20145_cov_24.475261_5					no_annot	no_annote	no_annote	no_annot
MG12_2_NODE_70_length_20145_cov_24.475261_6					no_annot	no_annote	no_annote	no_annot
MG12_2_NODE_70_length_20145_cov_24.475261_7					COG3561	AntA/AntB antirepressor	K	PF10553
MG12_2_NODE_70_length_20145_cov_24.475261_9					no_annot	no_annote	no_annote	no_annot
MG12_2_NODE_70_length_20145_cov_24.475261_10					no_annot	no_annote	no_annote	no_annot
MG12_2_NODE_70_length_20145_cov_24.475261_11					no_annot	no_annote	no_annote	no_annot
MG12_2_NODE_70_length_20145_cov_24.475261_12					no_annot	no_annote	no_annote	no_annot
MG12_2_NODE_70_length_20145_cov_24.475261_13					no_annot	no_annote	no_annote	no_annot
MG12_2_NODE_241_length_13267_cov_26.544732_7					no_annot	no_annote	no_annote	no_annot
MG12_2_NODE_255_length_12972_cov_24.119145_7					2TDA9 | KOG0509 | 2RVX8 | 2SVAA | 34C7U | KOG4591 | 2SRQ2 | 2RRX6 | 2SCU4 | 2SXJR | 2RGC3 | 2T3YD | 2RRV9 | KOG2209 | 2RWHZ | 2RRY2 | 2QQG5 | 2SYJK | 2RFD6 | 2SND2 | KOG1734 | KOG0676 | 2RX9V | 30QRS | 2R9KB | 2RCYK | 2SH8P | KOG0503 | 2RS4T | 2RUUR | 2QUEG | KOG0507 | 2QQ0K | 2RYI8 | 2SGQS | 2SDMN | 2ZI8S | KOG0505 | 2SZ3G | 2T3IC | 2RRVB | 2T3MA | KOG0515 | KOG0195 | 2SJ13 | KOG4412 | KOG4214 |…	protein ubiquitination | protein-cysteine S-palmitoyltransferase activity | Ankyrin repeats (many copies) | Ankyrin repeats (3 copies) | Ankyrin repeats (3 copies) | positive regulation of pinocytosis | ankyrin repeats | unknown | ankyrin repeats | Ankyrin repeats (3 copies) | unknown | unknown | Ankyrin repeats (many copies) | lipid transport | Ankyrin repeats (3 copies) | unknown | face morphog…	DTZ | C | Q | KLT | S | U | EJ | BQ | O | G | L | Z | I | T | K | J	PF13606 | PF13857 | PF00023 | PF12796 | PF13637
MG12_2_NODE_255_length_12972_cov_24.119145_8					3313J | 32SH2	unknown | unknown	S	no_annot
MG12_2_NODE_255_length_12972_cov_24.119145_9					no_annot	no_annote	no_annote	no_annot
MG12_2_NODE_255_length_12972_cov_24.119145_10					no_annot	no_annote	no_annote	no_annot
MG12_2_NODE_255_length_12972_cov_24.119145_11					no_annot	no_annote	no_annote	no_annot
MG12_2_NODE_255_length_12972_cov_24.119145_12					no_annot	no_annote	no_annote	no_annot
MG12_2_NODE_2_length_52708_cov_24.298236_45
MG12_2_NODE_2_length_52708_cov_24.298236_49
MG12_2_NODE_2_length_52708_cov_24.298236_51
MG12_2_NODE_47_length_22022_cov_25.068603_20
query_id	evalue_x	id_x	AC	DE	evalue	id	num_proteins_in_GVOG	Mean_Length
MG27_1_NODE_38_length_27145_cov_13.366851_1	0.00012	zf-C2H2	PF00096.29	Zinc finger, C2H2 type	1.9E-11	GVOGm0206	431	304
MG27_1_NODE_38_length_27145_cov_13.366851_2	2.1E-12	DUF5761	PF19065.3	Family of unknown function (DUF5761)	2.1E-33	GVOGm0263	899	172
MG27_1_NODE_38_length_27145_cov_13.366851_3	3.4E-43	Pkinase	PF00069.28	Protein kinase domain	3.4E-40	GVOGm0772	112	409.5
MG27_1_NODE_38_length_27145_cov_13.366851_7	1.6E-12	DUF5759	PF19063.3	Family of unknown function (DUF5759)	1.8E-26	GVOGm0041	862	182.5
MG27_1_NODE_38_length_27145_cov_13.366851_8	3.1E-14	NMT	PF01233.22	Myristoyl-CoA:protein N-myristoyltransferase, N-terminal domain	5.8E-38	GVOGm1094	63	354
MG27_1_NODE_38_length_27145_cov_13.366851_11	1.4E-13	Ank_2	PF12796.10	Ankyrin repeats (3 copies)	1.6E-16	GVOG14230	8	263.5
MG27_1_NODE_38_length_27145_cov_13.366851_12	6.5e-07	Peptidase_S74	PF13884.9	Chaperone of endosialidase	1.8E-66	GVOGm0437	22	1460
MG27_1_NODE_38_length_27145_cov_13.366851_13	2.7E-15	PCNA_C	PF02747.18	Proliferating cell nuclear antigen, C-terminal domain	3.1E-57	GVOGm0239	1277	269
MG27_1_NODE_38_length_27145_cov_13.366851_14	6.2e-06	MSV199	PF10553.12	MSV199 domain	7.9E-41	GVOGm0201	207	600
MG27_1_NODE_38_length_27145_cov_13.366851_15	0.00021	MTES_1575	PF18741.4	REase_MTES_1575	5.2E-30	GVOGm0178	52	203
MG27_1_NODE_38_length_27145_cov_13.366851_16	5.6e-06	AP2	PF00847.23	AP2 domain	1.8E-18	GVOGm1000	13	481
MG27_1_NODE_38_length_27145_cov_13.366851_18	1.9E-45	Pkinase	PF00069.28	Protein kinase domain	3.3E-44	GVOGm0772	112	409.5
MG27_1_NODE_38_length_27145_cov_13.366851_20	1.8E-17	Patatin	PF01734.25	Patatin-like phospholipase	4E-66	GVOGm0018	1007	300
MG27_1_NODE_38_length_27145_cov_13.366851_23	1.7e-06	Evr1_Alr	PF04777.16	Erv1 / Alr family	1.4E-19	GVOGm0004	1894	156
MG27_1_NODE_38_length_27145_cov_13.366851_26	1.7e-05	MSV199	PF10553.12	MSV199 domain	1.4E-63	GVOGm0201	207	600
MG27_1_NODE_38_length_27145_cov_13.366851_27	1.7E-20	LicD	PF04991.16	LicD family	8.7E-78	GVOG11028	5	502
MG27_1_NODE_38_length_27145_cov_13.366851_28	2.6E-28	HATPase_c	PF02518.29	Histidine kinase-, DNA gyrase B-, and HSP90-like ATPase	2.1E-115	GVOGm0280	62	663
MG27_1_NODE_43_length_24875_cov_13.360757_1	2.2E-14	Collagen	PF01391.21	Collagen triple helix repeat (20 copies)	1.9E-14	GVOGm0069	58	253.5
MG27_1_NODE_43_length_24875_cov_13.360757_2	3.1E-15	Thioredoxin	PF00085.23	Thioredoxin	5.1E-34	GVOG14016	9	129
MG27_1_NODE_43_length_24875_cov_13.360757_4	3.4E-17	AAA	PF00004.32	ATPase family associated with various cellular activities (AAA)	1.1E-133	GVOG11155	16	1127.5
MG27_1_NODE_43_length_24875_cov_13.360757_7	3.6E-23	DUF5872	PF19197.3	Family of unknown function (DUF5872)	1.4E-78	GVOG07198	22	165.5
MG27_1_NODE_43_length_24875_cov_13.360757_8	5.1e-05	MSV199	PF10553.12	MSV199 domain	5.1E-122	GVOGm0201	207	600
MG27_1_NODE_43_length_24875_cov_13.360757_9	1.3E-167	Ribonuc_red_lgC	PF02867.18	Ribonucleotide reductase, barrel domain	0	GVOGm0088	935	850
MG27_1_NODE_43_length_24875_cov_13.360757_12	6.4e-07	Exostosin	PF03016.18	Exostosin family	2.6E-186	GVOG09505	26	306
MG27_1_NODE_43_length_24875_cov_13.360757_13	2.1e-05	Phage_T7_tail	PF03906.17	Phage T7 tail fibre protein	2.6E-215	GVOGm0437	22	1460
MG27_1_NODE_43_length_24875_cov_13.360757_14	1.2E-24	Chitin_bind_1	PF00187.22	Chitin recognition protein
MG27_1_NODE_56_length_20640_cov_12.217877_1	4.3E-90	Topoisom_I_N	PF02919.18	Eukaryotic DNA topoisomerase I, DNA binding fragment	1.1E-201	GVOG08995	79	553
MG27_1_NODE_56_length_20640_cov_12.217877_3	4.8E-10	Peptidase_C1	PF00112.26	Papain family cysteine protease	9.5E-83	GVOGm0337	124	285
MG27_1_NODE_56_length_20640_cov_12.217877_6	7.8e-05	B_lectin	PF01453.27	D-mannose binding lectin	1.6e-08	GVOG06392	10	199
MG27_1_NODE_56_length_20640_cov_12.217877_7	7.4E-24	DnaJ_C	PF01556.21	DnaJ C terminal domain	2.9E-45	GVOGm0733	150	314
MG27_1_NODE_56_length_20640_cov_12.217877_11	3.5E-12	Cupin_8	PF13621.9	Cupin-like domain	1.9E-22	GVOG00413	14	449.5
MG27_1_NODE_56_length_20640_cov_12.217877_15	1.9E-15	TTL	PF03133.18	Tubulin-tyrosine ligase family	6.4E-77	GVOGm1508	71	378
MG27_1_NODE_56_length_20640_cov_12.217877_21	9.5E-14	D5_N	PF08706.14	D5 N terminal like	2.3E-167	GVOGm0095	987	932
MG27_1_NODE_56_length_20640_cov_12.217877_25	6.6E-21	EsV_1_7_cys	PF19114.3	EsV-1-7 cysteine-rich motif	8.5E-118	GVOGm0240	300	452
MG27_1_NODE_65_length_19237_cov_10.992128_2	4.6E-26	DNA_pol_B	PF00136.24	DNA polymerase family B	1.4E-156	GVOG03001	36	496
MG27_1_NODE_65_length_19237_cov_10.992128_3	0.00019	DnaJ	PF00226.34	DnaJ domain	1.1e-07	GVOGm0081	381	306
MG27_1_NODE_65_length_19237_cov_10.992128_9	3.8E-11	PAS_9	PF13426.10	PAS domain	2.2E-43	GVOGm0100	186	258.5
MG27_1_NODE_65_length_19237_cov_10.992128_10	7.9E-68	IMPDH	PF00478.28	IMP dehydrogenase / GMP reductase domain	2.1E-148	GVOGm1119	218	348
MG27_1_NODE_65_length_19237_cov_10.992128_11	1.8E-26	Collagen	PF01391.21	Collagen triple helix repeat (20 copies)	5.1E-41	GVOG09876	9	425
MG27_1_NODE_65_length_19237_cov_10.992128_14	6.9E-13	Ank_2	PF12796.10	Ankyrin repeats (3 copies)	1.1E-17	GVOG14207	9	278
MG27_1_NODE_65_length_19237_cov_10.992128_15	5.7E-32	Pox_VLTF3	PF04947.17	Poxvirus Late Transcription Factor VLTF3 like	7.1E-33	GVOGm0890	27	148
MG27_1_NODE_65_length_19237_cov_10.992128_16	4.3e-09	T5orf172	PF10544.12	T5orf172 domain	3.2E-81	GVOGm0201	207	600
MG27_1_NODE_65_length_19237_cov_10.992128_17	1.3E-10	T5orf172	PF10544.12	T5orf172 domain	5.7E-80	GVOGm0201	207	600
MG27_1_NODE_85_length_14730_cov_9.298399_3	4.8E-13	Ricin_B_lectin	PF00652.25	Ricin-type beta-trefoil lectin domain	0.00096	GVOG03895	7	86
MG27_1_NODE_85_length_14730_cov_9.298399_7	6.4e-05	DUF6137	PF19634.2	Family of unknown function (DUF6137)	1.3E-30	GVOG00224	5	368
MG27_1_NODE_85_length_14730_cov_9.298399_8	7.5E-14	D5_N	PF08706.14	D5 N terminal like	1.8E-166	GVOGm0095	987	932
MG27_1_NODE_85_length_14730_cov_9.298399_10	0.00012	F-box-like	PF12937.10	F-box-like
MG27_1_NODE_85_length_14730_cov_9.298399_11	7.1E-119	DNA_topoisoIV	PF00521.23	DNA gyrase/topoisomerase IV, subunit A	0	GVOGm0461	973	1159
MG27_1_NODE_85_length_14730_cov_9.298399_12	7.4E-26	Pkinase	PF00069.28	Protein kinase domain	4.4E-39	GVOGm0772	112	409.5
MG27_1_NODE_86_length_14611_cov_12.522121_1	9.2E-19	Glyco_transf_25	PF01755.20	Glycosyltransferase family 25 (LPS biosynthesis protein)	3.4E-72	GVOG11028	5	502
MG27_1_NODE_86_length_14611_cov_12.522121_2	4.7E-30	Capsid_N	PF16903.8	Major capsid protein N-terminus	3.7E-91	GVOGm0003	2866	506
MG27_1_NODE_86_length_14611_cov_12.522121_3	3.6e-06	ATG8	PF02991.19	Autophagy protein Atg8 ubiquitin like	2.1E-11	GVOG10298	322	120
MG27_1_NODE_86_length_14611_cov_12.522121_5	8.9E-12	UQ_con	PF00179.29	Ubiquitin-conjugating enzyme	2.7E-59	GVOGm0648	43	215
MG27_1_NODE_86_length_14611_cov_12.522121_7	9.1E-15	D5_N	PF08706.14	D5 N terminal like	2.3E-166	GVOGm0095	987	932
MG27_1_NODE_86_length_14611_cov_12.522121_8	5.7e-09	T5orf172	PF10544.12	T5orf172 domain	1.9E-81	GVOGm0201	207	600
MG27_1_NODE_86_length_14611_cov_12.522121_11	1.5E-25	Patatin	PF01734.25	Patatin-like phospholipase	5.7E-62	GVOGm0018	1007	300
MG27_1_NODE_86_length_14611_cov_12.522121_12	3.6e-06	NMT	PF01233.22	Myristoyl-CoA:protein N-myristoyltransferase, N-terminal domain	1.4E-27	GVOGm1094	63	354
MG27_1_NODE_92_length_13700_cov_7.926786_1	3.3E-19	Response_reg	PF00072.27	Response regulator receiver domain	8E-27	GVOGm0280	62	663
MG27_1_NODE_92_length_13700_cov_7.926786_2	6.5E-29	HATPase_c	PF02518.29	Histidine kinase-, DNA gyrase B-, and HSP90-like ATPase	4.8E-109	GVOGm0280	62	663
MG27_1_NODE_92_length_13700_cov_7.926786_3	6.3e-05	DUF5871	PF19196.3	Family of unknown function (DUF5871)	1.5E-52	GVOGm0021	857	306
MG27_1_NODE_92_length_13700_cov_7.926786_5	1.6E-11	Glycos_transf_1	PF00534.23	Glycosyl transferases group 1	4.9E-66	GVOG06884	12	395
MG27_1_NODE_93_length_13622_cov_12.830766_6	6.8E-13	Bro-N	PF02498.20	BRO family, N-terminal domain	9.2E-33	GVOGm0201	207	600
MG27_1_NODE_93_length_13622_cov_12.830766_7	0.0001	AntA	PF08346.15	AntA/AntB antirepressor	1.7E-16	GVOGm0201	207	600
MG27_1_NODE_93_length_13622_cov_12.830766_8	9.8E-15	SNF2-rel_dom	PF00176.26	SNF2-related domain	3E-45	GVOGm0020	2618	1043.5
MG27_1_NODE_98_length_13264_cov_11.636611_3	5.3E-33	MutS_V	PF00488.24	MutS domain V	3.4E-230	GVOGm0074	747	1004
MG27_1_NODE_98_length_13264_cov_11.636611_6	1.7E-66	Asn_synthase	PF00733.24	Asparagine synthase	4.8E-162	GVOGm1445	673	559
MG27_1_NODE_100_length_12917_cov_7.635982_1	2.8E-14	SNF2-rel_dom	PF00176.26	SNF2-related domain	1.3E-21	GVOGm0020	2618	1043.5
MG27_1_NODE_100_length_12917_cov_7.635982_3	0.00013	ABC1	PF03109.19	ABC1 atypical kinase-like domain	2.6E-186	GVOG13186	5	470
MG27_1_NODE_100_length_12917_cov_7.635982_6	7.5E-44	IF4E	PF01652.21	Eukaryotic initiation factor 4E	8.7E-35	GVOGm1613	12	203
MG27_1_NODE_100_length_12917_cov_7.635982_8	7.6E-17	DUF5762	PF19066.3	Family of unknown function (DUF5762)	1.9E-56	GVOGm0152	903	228
MG27_1_NODE_100_length_12917_cov_7.635982_9	0.00041	Collagen	PF01391.21	Collagen triple helix repeat (20 copies)	3.1E-10	GVOG09219	7	244
MG27_1_NODE_100_length_12917_cov_7.635982_11	5.4E-11	RNase_T	PF00929.27	Exonuclease	8.3E-20	GVOGm0079	56	212.5
MG27_1_NODE_100_length_12917_cov_7.635982_12	4.5E-57	UCH	PF00443.32	Ubiquitin carboxyl-terminal hydrolase	6.1E-91	GVOGm0214	985	346
MG27_1_NODE_100_length_12917_cov_7.635982_13	1.8e-06	zf-RING_2	PF13639.9	Ring finger domain	1.8E-11	GVOG10418	22	159
MG27_1_NODE_100_length_12917_cov_7.635982_14	9.3e-06	EbsA	PF17255.5	EbsA-like protein
MG27_1_NODE_102_length_12880_cov_14.047719_2	1.3E-15	HC2	PF07382.14	Histone H1-like nucleoprotein HC2
MG27_1_NODE_102_length_12880_cov_14.047719_4	1e-05	LRR_4	PF12799.10	Leucine Rich repeats (2 copies)	4.3E-42	GVOGm1499	31	252
MG27_1_NODE_102_length_12880_cov_14.047719_18	6.9E-24	FtsJ	PF01728.22	FtsJ-like methyltransferase	1.4E-81	GVOGm0043	692	399
MG27_1_NODE_102_length_12880_cov_14.047719_19	9.7e-06	SAP	PF02037.30	SAP domain
MG27_1_NODE_103_length_12754_cov_11.677455_1	3.9E-27	Collagen	PF01391.21	Collagen triple helix repeat (20 copies)	7.9E-39	GVOG12204	12	296.5
MG27_1_NODE_103_length_12754_cov_11.677455_2	2.6E-10	Ank_2	PF12796.10	Ankyrin repeats (3 copies)	1.6E-26	GVOG12612	6	174.5
MG27_1_NODE_103_length_12754_cov_11.677455_5	3.4E-22	UQ_con	PF00179.29	Ubiquitin-conjugating enzyme	6.8E-139	GVOG12314	6	347
MG27_1_NODE_103_length_12754_cov_11.677455_10	9.6E-40	Asp_Arg_Hydrox	PF05118.18	Aspartyl/Asparaginyl beta-hydroxylase	1.9E-63	GVOGm0133	118	233.5
MG27_1_NODE_103_length_12754_cov_11.677455_11	1.8E-10	T5orf172	PF10544.12	T5orf172 domain	2.3E-86	GVOGm0201	207	600
MG27_1_NODE_103_length_12754_cov_11.677455_12	1.4E-21	Hom_end_hint	PF05203.19	Hom_end-associated Hint	2E-220	GVOGm1246	43	694
MG27_1_NODE_103_length_12754_cov_11.677455_13	3.4E-26	ADPrib_exo_Tox	PF03496.17	ADP-ribosyltransferase exoenzyme	1.9E-24	GVOGm1376	35	380
MG27_1_NODE_104_length_12490_cov_12.014636_1	5.6E-34	Asn_synthase	PF00733.24	Asparagine synthase	1.2E-110	GVOGm1445	673	559
MG27_1_NODE_104_length_12490_cov_12.014636_3	3.6E-87	Ank_2	PF12796.10	Ankyrin repeats (3 copies)	3.1E-114	GVOG14207	9	278
MG27_1_NODE_104_length_12490_cov_12.014636_7	7.5E-13	AAA	PF00004.32	ATPase family associated with various cellular activities (AAA)	1.4E-88	GVOG11155	16	1127.5
MG27_1_NODE_104_length_12490_cov_12.014636_9	2.2e-09	NAD_binding_8	PF13450.9	NAD(P)-binding Rossmann-like domain	6.8E-155	GVOGm0071	148	476.5
MG27_1_NODE_104_length_12490_cov_12.014636_10	4.1e-07	HSP20	PF00011.24	Hsp20/alpha crystallin family	1.7E-19	GVOGm0804	44	153
MG27_1_NODE_104_length_12490_cov_12.014636_11	1.5E-14	TFIIS_C	PF01096.21	Transcription factor S-II (TFIIS)	5E-38	GVOGm0173	817	173
MG27_1_NODE_105_length_12431_cov_10.730204_1	0.00015	MSV199	PF10553.12	MSV199 domain	2.7E-47	GVOGm0201	207	600
MG27_1_NODE_105_length_12431_cov_10.730204_2	3.3e-06	NUDIX	PF00293.31	NUDIX domain	5.8E-80	GVOGm0083	843	271
MG27_1_NODE_105_length_12431_cov_10.730204_9	1.1E-58	Glyco_hydro_18	PF00704.31	Glycosyl hydrolases family 18	3E-173	GVOG01920	11	524
MG27_1_NODE_105_length_12431_cov_10.730204_10	4.4e-05	SprT-like	PF10263.12	SprT-like family	9.9E-49	GVOGm0787	932	199
MG27_1_NODE_105_length_12431_cov_10.730204_11	7e-06	zf-RING_11	PF17123.8	RING-like zinc finger	3.1E-10	GVOG12201	16	188.5
MG27_1_NODE_105_length_12431_cov_10.730204_13	1e-06	DUF2784	PF10861.11	Protein of Unknown function (DUF2784)	2.4E-31	GVOGm0644	137	122
MG27_1_NODE_105_length_12431_cov_10.730204_14	1.7E-21	ERCC4	PF02732.18	ERCC4 domain	2.1E-55	GVOGm0451	682	262
MG27_1_NODE_105_length_12431_cov_10.730204_15	1.5E-11	Helicase_C	PF00271.34	Helicase conserved C-terminal domain	9.3E-148	GVOGm0020	2618	1043.5
MG27_1_NODE_111_length_11631_cov_12.297685_6	1e-06	zf-FCS	PF06467.17	MYM-type Zinc finger with FCS sequence motif	7.7E-46	GVOG06780	38	248.5
MG27_1_NODE_111_length_11631_cov_12.297685_8	2.2e-08	dCMP_cyt_deam_1	PF00383.26	Cytidine and deoxycytidylate deaminase zinc-binding region	3.9E-40	GVOG08317	44	160.5
MG27_1_NODE_111_length_11631_cov_12.297685_10	5.2E-13	zf-RING_2	PF13639.9	Ring finger domain	9.2E-24	GVOG09827	58	179
MG27_1_NODE_111_length_11631_cov_12.297685_11	2e-08	DnaJ	PF00226.34	DnaJ domain	4.9E-26	GVOGm0316	64	335
MG27_1_NODE_111_length_11631_cov_12.297685_12	3.3e-08	Thg1	PF04446.15	tRNAHis guanylyltransferase	2.2E-55	GVOG03523	11	292
MG27_1_NODE_113_length_11459_cov_7.893722_2	2E-24	Patatin	PF01734.25	Patatin-like phospholipase	1.3E-72	GVOGm0018	1007	300
MG27_1_NODE_113_length_11459_cov_7.893722_5	7.5e-08	Evr1_Alr	PF04777.16	Erv1 / Alr family	7.5E-21	GVOGm0004	1894	156
MG27_1_NODE_113_length_11459_cov_7.893722_7	6.9E-19	LicD	PF04991.16	LicD family	6E-78	GVOG11028	5	502
MG27_1_NODE_113_length_11459_cov_7.893722_9	6.7e-06	T5orf172	PF10544.12	T5orf172 domain	5E-56	GVOGm0201	207	600
MG27_1_NODE_113_length_11459_cov_7.893722_12	6.3E-17	Ank_2	PF12796.10	Ankyrin repeats (3 copies)	4.9E-51	GVOG14223	8	353
MG27_1_NODE_113_length_11459_cov_7.893722_13	1.2E-24	EsV_1_7_cys	PF19114.3	EsV-1-7 cysteine-rich motif	2.6E-111	GVOGm0240	300	452
MG27_1_NODE_113_length_11459_cov_7.893722_14	1.5E-44	Capsid_N	PF16903.8	Major capsid protein N-terminus	1.2E-83	GVOG04969	12	162
MG27_1_NODE_116_length_11385_cov_7.599029_4	5.9E-26	ADPrib_exo_Tox	PF03496.17	ADP-ribosyltransferase exoenzyme	3.7E-22	GVOGm1376	35	380
MG27_1_NODE_116_length_11385_cov_7.599029_5	2.7E-23	Hom_end_hint	PF05203.19	Hom_end-associated Hint	6.3E-212	GVOGm1246	43	694
MG27_1_NODE_116_length_11385_cov_7.599029_6	1.1e-07	T5orf172	PF10544.12	T5orf172 domain	7.1E-51	GVOGm0201	207	600
MG27_1_NODE_116_length_11385_cov_7.599029_7	2.8E-57	Asn_synthase	PF00733.24	Asparagine synthase	1E-156	GVOGm1445	673	559
MG27_1_NODE_116_length_11385_cov_7.599029_11	2.1E-22	UQ_con	PF00179.29	Ubiquitin-conjugating enzyme	7.3E-146	GVOG12314	6	347
MG27_1_NODE_119_length_11186_cov_7.823196_1	1.6e-06	PCNA_N	PF00705.21	Proliferating cell nuclear antigen, N-terminal domain	9.8E-16	GVOGm0239	1277	269
MG27_1_NODE_119_length_11186_cov_7.823196_2	2.6E-10	Peptidase_S74	PF13884.9	Chaperone of endosialidase	7.8E-74	GVOGm0437	22	1460
MG27_1_NODE_119_length_11186_cov_7.823196_5	1E-12	DUF5759	PF19063.3	Family of unknown function (DUF5759)	2.7E-28	GVOGm0041	862	182.5
MG27_1_NODE_119_length_11186_cov_7.823196_6	1.4E-11	NMT	PF01233.22	Myristoyl-CoA:protein N-myristoyltransferase, N-terminal domain	5.4E-39	GVOGm1094	63	354
MG27_1_NODE_119_length_11186_cov_7.823196_9	3.7E-40	Pkinase	PF00069.28	Protein kinase domain	3.4E-34	GVOGm0772	112	409.5
MG27_1_NODE_119_length_11186_cov_7.823196_10	6.1E-13	DUF5761	PF19065.3	Family of unknown function (DUF5761)	9.7E-35	GVOGm0263	899	172
MG27_1_NODE_121_length_11127_cov_8.903540_2	1.9E-25	DUF5872	PF19197.3	Family of unknown function (DUF5872)	1.9E-77	GVOG07198	22	165.5
MG27_1_NODE_121_length_11127_cov_8.903540_4	0.00026	T5orf172	PF10544.12	T5orf172 domain	4.8E-114	GVOGm0201	207	600
MG27_1_NODE_121_length_11127_cov_8.903540_5	5.7E-181	Ribonuc_red_lgC	PF02867.18	Ribonucleotide reductase, barrel domain	0	GVOGm0088	935	850
MG27_1_NODE_121_length_11127_cov_8.903540_6	0.0002	zf-C2H2	PF00096.29	Zinc finger, C2H2 type	1.1e-08	GVOGm0206	431	304
MG27_1_NODE_121_length_11127_cov_8.903540_8	0.00095	zf-met	PF12874.10	Zinc-finger of C2H2 type	0.00042	GVOG10598	6	157
MG27_1_NODE_123_length_10990_cov_7.465021_2	7.3E-18	DNA_ligase_A_M	PF01068.24	ATP dependent DNA ligase domain	3.2E-99	GVOGm0287	208	393
MG27_1_NODE_123_length_10990_cov_7.465021_3	9.5E-37	Glyco_transf_41	PF13844.9	Glycosyl transferase family 41	2.3E-189	GVOGm1283	50	672.5
MG27_1_NODE_124_length_10814_cov_8.548657_2	1.4E-33	DNA_pol_B	PF00136.24	DNA polymerase family B	7.4E-97	GVOG08503	5	459
MG27_1_NODE_124_length_10814_cov_8.548657_4	0.00014	Lamprin	PF06403.14	Lamprin	1.6e-07	GVOG00451	34	474.5
MG27_1_NODE_124_length_10814_cov_8.548657_8	3.7E-11	PAS_9	PF13426.10	PAS domain	3.1E-45	GVOGm0100	186	258.5
MG27_1_NODE_124_length_10814_cov_8.548657_9	2E-15	Collagen	PF01391.21	Collagen triple helix repeat (20 copies)	1E-19	GVOG13982	17	411
MG27_1_NODE_124_length_10814_cov_8.548657_10	2.9e-05	MSV199	PF10553.12	MSV199 domain	4.1E-75	GVOGm0201	207	600
MG27_1_NODE_126_length_10684_cov_7.138771_1	3.4E-14	TFIIS_C	PF01096.21	Transcription factor S-II (TFIIS)	4.7E-37	GVOGm0173	817	173
MG27_1_NODE_126_length_10684_cov_7.138771_2	9.6E-10	HSP20	PF00011.24	Hsp20/alpha crystallin family	1.5E-21	GVOGm0804	44	153
MG27_1_NODE_126_length_10684_cov_7.138771_3	8.5E-33	S1-P1_nuclease	PF02265.19	S1/P1 Nuclease	2.6E-46	GVOG03402	9	266
MG27_1_NODE_126_length_10684_cov_7.138771_4	2.9e-08	NAD_binding_8	PF13450.9	NAD(P)-binding Rossmann-like domain	1.1E-155	GVOGm0071	148	476.5
MG27_1_NODE_126_length_10684_cov_7.138771_5	1.9E-13	AAA	PF00004.32	ATPase family associated with various cellular activities (AAA)	8.8E-78	GVOG11155	16	1127.5
MG27_1_NODE_126_length_10684_cov_7.138771_7	1.2E-14	AAA	PF00004.32	ATPase family associated with various cellular activities (AAA)	1.5E-91	GVOG11155	16	1127.5
MG27_1_NODE_126_length_10684_cov_7.138771_11	4.3E-18	GATase_7	PF13537.9	Glutamine amidotransferase domain	2.5E-56	GVOGm1445	673	559
MG27_1_NODE_131_length_10497_cov_7.976441_4	0.0001	MSV199	PF10553.12	MSV199 domain	1E-145	GVOGm0201	207	600
MG27_1_NODE_131_length_10497_cov_7.976441_7	3.7E-166	SHMT	PF00464.22	Serine hydroxymethyltransferase	2.7E-194	GVOG01350	40	439.5
MG27_1_NODE_131_length_10497_cov_7.976441_8	1.1E-26	DUF5767	PF19071.3	Family of unknown function (DUF5767)	2.8E-49	GVOGm0115	797	466
MG27_1_NODE_132_length_10494_cov_11.045790_1	2.6E-11	DUF5760	PF19064.3	Family of unknown function (DUF5760)	2.5E-28	GVOG13526	9	126
MG27_1_NODE_132_length_10494_cov_11.045790_6	1.7E-11	TBP	PF00352.24	Transcription factor TFIID (or TATA-binding protein, TBP)	6.8E-33	GVOGm0056	936	339
MG27_1_NODE_132_length_10494_cov_11.045790_8	1.2E-10	Peptidase_M24	PF00557.27	Metallopeptidase family M24	9.2E-81	GVOG06222	22	354
MG27_1_NODE_141_length_10084_cov_14.000897_1	9.6E-16	mRNA_cap_enzyme	PF01331.22	mRNA capping enzyme, catalytic domain	1.6E-103	GVOGm0036	840	1150
MG27_1_NODE_141_length_10084_cov_14.000897_3	2.7E-89	Thymidylat_synt	PF00303.22	Thymidylate synthase	8.3E-133	GVOGm0454	639	311
MG27_1_NODE_141_length_10084_cov_14.000897_5	2.1E-97	HSP70	PF00012.23	Hsp70 protein	1.5E-136	GVOGm0548	499	643
MG27_1_NODE_38_length_27145_cov_13.366851_4					3.7E-14	GVOG11550	9	75
MG27_1_NODE_38_length_27145_cov_13.366851_24					2.2E-26	GVOG11817	12	123.5
MG27_1_NODE_43_length_24875_cov_13.360757_10					4.8E-34	GVOGm0002	731	287
MG27_1_NODE_56_length_20640_cov_12.217877_2					2.6E-38	GVOG09931	13	201
MG27_1_NODE_56_length_20640_cov_12.217877_10					8E-29	GVOG03256	5	281
MG27_1_NODE_56_length_20640_cov_12.217877_12
MG27_1_NODE_56_length_20640_cov_12.217877_13					2.1E-32	GVOG07188	7	236
MG27_1_NODE_56_length_20640_cov_12.217877_18					9.9E-17	GVOG10633	12	77.5
MG27_1_NODE_56_length_20640_cov_12.217877_22					3.6E-51	GVOGm0203	320	473
MG27_1_NODE_56_length_20640_cov_12.217877_23					1.6E-19	GVOG07990	6	186
MG27_1_NODE_65_length_19237_cov_10.992128_12					2.4E-56	GVOGm0697	103	289
MG27_1_NODE_65_length_19237_cov_10.992128_13					4.7e-08	GVOG02970	58	66.5
MG27_1_NODE_85_length_14730_cov_9.298399_1					1.9E-23	GVOG07990	6	186
MG27_1_NODE_85_length_14730_cov_9.298399_2					4E-51	GVOGm0203	320	473
MG27_1_NODE_86_length_14611_cov_12.522121_10					9.3E-41	GVOGm0748	49	243
MG27_1_NODE_86_length_14611_cov_12.522121_13					6.4E-11	GVOGm0206	431	304
MG27_1_NODE_92_length_13700_cov_7.926786_4					6.5E-38	GVOGm0010	274	215
MG27_1_NODE_92_length_13700_cov_7.926786_7					1.5E-54	GVOG00082	23	555
MG27_1_NODE_92_length_13700_cov_7.926786_10					6.1E-71	GVOG01950	18	255
MG27_1_NODE_93_length_13622_cov_12.830766_3					1E-63	GVOG01950	18	255
MG27_1_NODE_93_length_13622_cov_12.830766_9					1.6E-56	GVOG05698	5	347
MG27_1_NODE_93_length_13622_cov_12.830766_10					6.3E-86	GVOGm0201	207	600
MG27_1_NODE_98_length_13264_cov_11.636611_4					1.1E-64	GVOGm1198	16	211
MG27_1_NODE_100_length_12917_cov_7.635982_4					3.9E-21	GVOGm0525	43	133
MG27_1_NODE_102_length_12880_cov_14.047719_9					1.5E-47	GVOGm1644	53	212
MG27_1_NODE_102_length_12880_cov_14.047719_10					1.5E-34	GVOG09379	7	248
MG27_1_NODE_103_length_12754_cov_11.677455_3					1.2E-19	GVOGm1226	136	161
MG27_1_NODE_103_length_12754_cov_11.677455_6					1.8E-32	GVOGm0737	34	294
MG27_1_NODE_103_length_12754_cov_11.677455_8					1.7E-31	GVOGm0737	34	294
MG27_1_NODE_104_length_12490_cov_12.014636_5					2.7E-31	GVOGm0140	179	157
MG27_1_NODE_104_length_12490_cov_12.014636_8					1.3E-15	GVOGm0541	120	89
MG27_1_NODE_105_length_12431_cov_10.730204_6					3.6e-06	GVOG11345	22	103.5
MG27_1_NODE_111_length_11631_cov_12.297685_2					6.3E-17	GVOG12552	728	86
MG27_1_NODE_111_length_11631_cov_12.297685_4					2.2E-69	GVOGm0059	780	610
MG27_1_NODE_111_length_11631_cov_12.297685_5					3.3E-61	GVOG04839	50	447.5
MG27_1_NODE_111_length_11631_cov_12.297685_7
MG27_1_NODE_111_length_11631_cov_12.297685_14					4.1E-11	GVOGm0206	431	304
MG27_1_NODE_113_length_11459_cov_7.893722_1					1.3e-09	GVOG11335	7	407
MG27_1_NODE_113_length_11459_cov_7.893722_6					5.2E-26	GVOG11817	12	123.5
MG27_1_NODE_116_length_11385_cov_7.599029_9					2.5E-31	GVOGm0737	34	294
MG27_1_NODE_116_length_11385_cov_7.599029_10					1.2E-32	GVOGm0737	34	294
MG27_1_NODE_119_length_11186_cov_7.823196_8					3.5E-15	GVOG11550	9	75
MG27_1_NODE_119_length_11186_cov_7.823196_11					5.3E-26	GVOGm0736	67	107
MG27_1_NODE_121_length_11127_cov_8.903540_7					0.00093	GVOG11667	12	147.5
MG27_1_NODE_123_length_10990_cov_7.465021_1					0	GVOG02246	7	1625
MG27_1_NODE_123_length_10990_cov_7.465021_7					6.2E-23	GVOG08799	6	114.5
MG27_1_NODE_124_length_10814_cov_8.548657_11					4.5E-58	GVOGm0697	103	289
MG27_1_NODE_126_length_10684_cov_7.138771_9					2.7E-32	GVOGm0140	179	157
MG27_1_NODE_131_length_10497_cov_7.976441_1					1.8E-36	GVOGm0189	854	273
MG27_1_NODE_131_length_10497_cov_7.976441_3					1.5E-34	GVOGm0028	873	187
MG27_1_NODE_131_length_10497_cov_7.976441_11
MG27_1_NODE_131_length_10497_cov_7.976441_12					7.2E-41	GVOGm0468	98	719
MG27_1_NODE_132_length_10494_cov_11.045790_4					8.9E-26	GVOGm0106	773	185
MG27_1_NODE_132_length_10494_cov_11.045790_7					0	GVOG02235	9	1275
MG27_1_NODE_38_length_27145_cov_13.366851_5					9.2e-09	GVOG07669	7	54
MG27_1_NODE_38_length_27145_cov_13.366851_6					5.7E-74	GVOG01614	12	204.5
MG27_1_NODE_38_length_27145_cov_13.366851_10					1.2E-54	GVOG02244	11	139
MG27_1_NODE_38_length_27145_cov_13.366851_21					2.4e-07	GVOG03935	6	201.5
MG27_1_NODE_38_length_27145_cov_13.366851_22					2.4E-25	GVOG00442	10	119.5
MG27_1_NODE_38_length_27145_cov_13.366851_25					7.8e-08	GVOG11417	6	64
MG27_1_NODE_43_length_24875_cov_13.360757_3					0.00025	GVOG00042	84	321
MG27_1_NODE_43_length_24875_cov_13.360757_11					8.1E-48	GVOG02243	9	218
MG27_1_NODE_43_length_24875_cov_13.360757_16					1.1E-16	GVOGm0437	22	1460
MG27_1_NODE_56_length_20640_cov_12.217877_8					2.9E-11	GVOG00027	10	94.5
MG27_1_NODE_56_length_20640_cov_12.217877_9					0.00078	GVOG03314	7	110
MG27_1_NODE_56_length_20640_cov_12.217877_14					2.1e-05	GVOG01110	5	280
MG27_1_NODE_56_length_20640_cov_12.217877_24					8.1e-05	GVOGm0101	1089	366
MG27_1_NODE_65_length_19237_cov_10.992128_4					1.4E-15	GVOG00451	34	474.5
MG27_1_NODE_65_length_19237_cov_10.992128_5					4.1e-05	GVOG00451	34	474.5
MG27_1_NODE_65_length_19237_cov_10.992128_6					1.2E-19	GVOG00451	34	474.5
MG27_1_NODE_65_length_19237_cov_10.992128_7					2.6E-29	GVOG00451	34	474.5
MG27_1_NODE_65_length_19237_cov_10.992128_8					1.1E-21	GVOG00451	34	474.5
MG27_1_NODE_85_length_14730_cov_9.298399_5					7.1e-07	GVOG00162	13	343
MG27_1_NODE_85_length_14730_cov_9.298399_6					2e-07	GVOG00374	15	796
MG27_1_NODE_85_length_14730_cov_9.298399_9					3.4E-15	GVOG01210	7	98
MG27_1_NODE_86_length_14611_cov_12.522121_4					4.2E-75	GVOG00139	21	516
MG27_1_NODE_86_length_14611_cov_12.522121_6					3.4E-10	GVOG00266	5	238
MG27_1_NODE_92_length_13700_cov_7.926786_6					4.5e-07	GVOGm0356	245	78
MG27_1_NODE_92_length_13700_cov_7.926786_12					9.7E-62	GVOGm0437	22	1460
MG27_1_NODE_93_length_13622_cov_12.830766_4					1.4E-59	GVOGm0437	22	1460
MG27_1_NODE_98_length_13264_cov_11.636611_1					3.4E-213	GVOGm0437	22	1460
MG27_1_NODE_100_length_12917_cov_7.635982_2					4.1E-23	GVOG01814	7	128
MG27_1_NODE_100_length_12917_cov_7.635982_5					2E-18	GVOGm0338	651	395
MG27_1_NODE_100_length_12917_cov_7.635982_7					8.4E-27	GVOG11114	9	151
MG27_1_NODE_102_length_12880_cov_14.047719_8					4.8E-67	GVOGm1021	14	214.5
MG27_1_NODE_102_length_12880_cov_14.047719_11					2E-74	GVOG04283	7	185
MG27_1_NODE_102_length_12880_cov_14.047719_12					3.7E-11	GVOG00027	10	94.5
MG27_1_NODE_102_length_12880_cov_14.047719_13					4.1E-19	GVOGm0396	236	340
MG27_1_NODE_102_length_12880_cov_14.047719_14					2.4e-09	GVOG08393	8	84
MG27_1_NODE_102_length_12880_cov_14.047719_15					1.7E-59	GVOG04520	9	166
MG27_1_NODE_102_length_12880_cov_14.047719_16					3.3E-32	GVOGm1323	15	142
MG27_1_NODE_102_length_12880_cov_14.047719_17					6.5E-16	GVOG09226	16	77
MG27_1_NODE_104_length_12490_cov_12.014636_4					1.3E-113	GVOG04627	11	562
MG27_1_NODE_104_length_12490_cov_12.014636_6					9.8E-13	GVOG06844	37	122
MG27_1_NODE_105_length_12431_cov_10.730204_12					2E-19	GVOG07502	5	142
MG27_1_NODE_111_length_11631_cov_12.297685_3					6.7E-24	GVOG06430	10	77
MG27_1_NODE_111_length_11631_cov_12.297685_9					2.1E-37	GVOG06475	5	172
MG27_1_NODE_111_length_11631_cov_12.297685_13					3.9E-17	GVOG03478	5	82
MG27_1_NODE_113_length_11459_cov_7.893722_3					0.00051	GVOG03935	6	201.5
MG27_1_NODE_113_length_11459_cov_7.893722_4					6.8E-25	GVOG00442	10	119.5
MG27_1_NODE_113_length_11459_cov_7.893722_8					8.4E-11	GVOGm0201	207	600
MG27_1_NODE_113_length_11459_cov_7.893722_11					5.8e-07	GVOG11417	6	64
MG27_1_NODE_119_length_11186_cov_7.823196_3					2.2e-07	GVOG03053	42	47
MG27_1_NODE_119_length_11186_cov_7.823196_4					7.1E-75	GVOG01614	12	204.5
MG27_1_NODE_119_length_11186_cov_7.823196_7					4.5E-56	GVOG02244	11	139
MG27_1_NODE_121_length_11127_cov_8.903540_3					7.7E-13	GVOGm0201	207	600
MG27_1_NODE_123_length_10990_cov_7.465021_5					0.00013	GVOG07425	11	157
MG27_1_NODE_123_length_10990_cov_7.465021_6					4.5E-38	GVOG02174	7	227
MG27_1_NODE_124_length_10814_cov_8.548657_3					1.2E-16	GVOG00451	34	474.5
MG27_1_NODE_124_length_10814_cov_8.548657_5					9.1E-19	GVOG00451	34	474.5
MG27_1_NODE_124_length_10814_cov_8.548657_6					2.9E-30	GVOG00451	34	474.5
MG27_1_NODE_124_length_10814_cov_8.548657_7					4.6E-22	GVOG00451	34	474.5
MG27_1_NODE_124_length_10814_cov_8.548657_12					0.00075	GVOG09425	5	253
MG27_1_NODE_126_length_10684_cov_7.138771_6					1.7E-17	GVOGm0541	120	89
MG27_1_NODE_126_length_10684_cov_7.138771_8					2.1E-13	GVOG06844	37	122
MG27_1_NODE_126_length_10684_cov_7.138771_10					3.5E-114	GVOG04627	11	562
MG27_1_NODE_131_length_10497_cov_7.976441_2					8.4E-12	GVOG03942	6	129
MG27_1_NODE_131_length_10497_cov_7.976441_9					2.3E-18	GVOG07945	5	113
MG27_1_NODE_131_length_10497_cov_7.976441_10					1.8E-24	GVOG04807	5	181
MG27_1_NODE_132_length_10494_cov_11.045790_3					3e-09	GVOG00188	7	98
MG27_1_NODE_141_length_10084_cov_14.000897_4					8.2e-09	GVOG04042	5	344
MG27_1_NODE_141_length_10084_cov_14.000897_9					8.2e-07	GVOGm1636	14	686.5
MG28_md_2_NODE_4_length_20654_cov_12.854313_1	2.6E-18	VOG00014	271	44	unknown | sphingolipid delta-4 desaturase activity | protein ubiquitination | protein kinase binding | Leucine Rich repeat | histone binding | norepinephrine secretion | unknown | DNA damage response, detection of DNA damage | unknown | post-chaperonin tubulin folding pathway | Leucine Rich repeats (2 copies) | unknown | unknown | unknown | unknown | unknown | cell adhesion involved in heart morp…	E | KLT | S | B | A | P | L | T | I | DZ	PF12799 | PF13855	LRR; LRR_4; Leucine Rich repeats (2 copies) | LRR; LRR_8; Leucine rich repeat
MG28_md_2_NODE_4_length_20654_cov_12.854313_2	9.8e-07	VOG00631	77	25	no_annote	no_annote	no_annot	no_annote
MG28_md_2_NODE_4_length_20654_cov_12.854313_5	2E-76	VOG03062	33	33	Glycosyl transferase family 90 | unknown | glucosyltransferase activity | Glycosyl transferase family 90 | unknown | Putative lipopolysaccharide-modifying enzyme. | Glycosyl transferase family 90 | Membrane bound O-acyl transferase family | xylosylprotein 4-beta-galactosyltransferase activity | Glycosyl transferase family 90 | Glycosyl transferase family 90 | Glycosyl transferase family 90 | unkn…	C | J | S | CO	PF05686 | PF02709 | PF13733	GT-B; Glyco_transf_90; Glycosyl transferase family 90 | GT-A; Glyco_transf_7C; N-terminal domain of galactosyltransferase | GT-A; Glyco_transf_7N; N-terminal region of glycosyl transferase group 7
MG28_md_2_NODE_4_length_20654_cov_12.854313_8	2.8E-43	VOG01000	337	333	YqaJ-like viral recombinase domain | YqaJ-like viral recombinase domain | YqaJ-like viral recombinase domain | unknown | YqaJ-like viral recombinase domain | YqaJ viral recombinase family | YqaJ-like viral recombinase domain | YqaJ-like viral recombinase domain | YqaJ-like viral recombinase domain | unknown | YqaJ-like viral recombinase domain	S | L	PF09588	PDDEXK; YqaJ; YqaJ-like viral recombinase domain
MG28_md_2_NODE_4_length_20654_cov_12.854313_9	3.9E-11	VOG01847	35	24	Putative papain-like cysteine peptidase (DUF1796) | Putative papain-like cysteine peptidase (DUF1796) | Putative papain-like cysteine peptidase (DUF1796) | Putative papain-like cysteine peptidase (DUF1796) | Putative papain-like cysteine peptidase (DUF1796) | Putative papain-like cysteine peptidase (DUF1796)	S	PF08795	; DUF1796; Putative papain-like cysteine peptidase (DUF1796)
MG28_md_2_NODE_4_length_20654_cov_12.854313_11	3.7E-26	VOG00567	44	29	unknown	S	no_annot	no_annote
MG28_md_2_NODE_4_length_20654_cov_12.854313_13	2.2E-13	VOG00102	20	20	Chaperone of endosialidase | unknown | Chaperone of endosialidase | Chaperone of endosialidase	S	PF13884	; Peptidase_S74; Chaperone of endosialidase
MG28_md_2_NODE_4_length_20654_cov_12.854313_15	1.5E-17	VOG09975	28	28	Hydrolyzes diadenosine 5',5'''-P1,P4-tetraphosphate to yield ADP | phosphoprotein phosphatase activity	T	PF00149	Calcineurin; Metallophos; Calcineurin-like phosphoesterase
MG28_md_2_NODE_4_length_20654_cov_12.854313_17	1.2e-07	VOG00789	112	52	no_annote	no_annote	no_annot	no_annote
MG28_md_2_NODE_4_length_20654_cov_12.854313_18	1.4E-107	VOG04255	32	29	that it carries out the mismatch recognition step. This protein has a weak ATPase activity | This protein is involved in the repair of mismatches in DNA | mitochondrial DNA repair | Has ATPase and non-specific DNA-binding activities | Component of the post-replicative DNA mismatch repair system (MMR) | DNA mismatch repair protein | mismatched DNA binding | ATPase domain of DNA mismatch repair MUT…	L	PF00488 | PF01624 | PF05192	P-loop_NTPase; MutS_V; MutS domain V | ; MutS_I; MutS domain I | ; MutS_III; MutS domain III
MG28_md_2_NODE_7_length_18828_cov_11.685453_5	1.5e-05	VOG00555	117	101	5'-flap endonuclease activity | Endonuclease containing a URI domain	L	PF01541	GIY-YIG; GIY-YIG; GIY-YIG catalytic domain
MG28_md_2_NODE_7_length_18828_cov_11.685453_7	0.00031	VOG01450	158	146	crossed form four-way junction DNA binding	S	PF04848	RNase_H; Pox_A22; Poxvirus A22 protein
MG28_md_2_NODE_7_length_18828_cov_11.685453_8	6.5E-27	VOG01069	9	7	unknown	S
MG28_md_2_NODE_7_length_18828_cov_11.685453_9	1.9E-16	VOG03130	35	35	no_annote	no_annote	no_annot	no_annote
MG28_md_2_NODE_7_length_18828_cov_11.685453_10	7.1E-23	VOG07404	2787	2200	helicase activity | histone H2A-H2B dimer displacement | Type III restriction enzyme res subunit | Type III restriction enzyme, res subunit | Transcription regulator that activates transcription by stimulating RNA polymerase (RNAP) recycling in case of stress conditions such as supercoiled DNA or high salt concentrations. Probably acts by releasing the RNAP, when it is trapped or immobilized on t…	E | KL | S | L	PF00176 | PF00271 | PF04851	P-loop_NTPase; SNF2_N; SNF2 family N-terminal domain | P-loop_NTPase; Helicase_C; Helicase conserved C-terminal domain | P-loop_NTPase; ResIII; Type III restriction enzyme, res subunit
MG28_md_2_NODE_7_length_18828_cov_11.685453_11	5.1E-12	VOG07404	2787	2200	helicase activity | histone H2A-H2B dimer displacement | Type III restriction enzyme res subunit | Type III restriction enzyme, res subunit | Transcription regulator that activates transcription by stimulating RNA polymerase (RNAP) recycling in case of stress conditions such as supercoiled DNA or high salt concentrations. Probably acts by releasing the RNAP, when it is trapped or immobilized on t…	E | KL | S | L	PF00176 | PF00271 | PF04851	P-loop_NTPase; SNF2_N; SNF2 family N-terminal domain | P-loop_NTPase; Helicase_C; Helicase conserved C-terminal domain | P-loop_NTPase; ResIII; Type III restriction enzyme, res subunit
MG28_md_2_NODE_7_length_18828_cov_11.685453_17	7.3E-48	VOG07697	128	127	unknown | NUDIX domain | NUDIX domain | m7G(5')pppN diphosphatase activity | COG0494 NTP pyrophosphohydrolases including oxidative damage repair enzymes	S | L	PF00293	NUDIX; NUDIX; NUDIX domain
MG28_md_2_NODE_7_length_18828_cov_11.685453_18	5.5E-59	VOG06301	32	28	no_annote	no_annote	no_annot	no_annote
MG28_md_2_NODE_7_length_18828_cov_11.685453_19	2.6E-25	VOG00492	12	12	unknown | unknown | unknown	S	PF04519 | PF13884	; Bactofilin; Polymer-forming cytoskeletal | ; Peptidase_S74; Chaperone of endosialidase
MG28_md_2_NODE_8_length_18777_cov_12.626001_2	7.8E-31	VOG06209	84	83	unknown	S	PF02902	Peptidase_CA; Peptidase_C48; Ulp1 protease family, C-terminal catalytic domain
MG28_md_2_NODE_8_length_18777_cov_12.626001_6	8.5E-29	VOG01450	158	146	crossed form four-way junction DNA binding	S	PF09159 | PF04848	RNase_H; Ydc2-catalyt; Mitochondrial resolvase Ydc2 / RNA splicing MRS1 | RNase_H; Pox_A22; Poxvirus A22 protein
MG28_md_2_NODE_8_length_18777_cov_12.626001_7	1.2e-08	VOG02916	11	11
MG28_md_2_NODE_8_length_18777_cov_12.626001_8	6.7E-43	VOG00014	271	44	unknown | sphingolipid delta-4 desaturase activity | protein ubiquitination | protein kinase binding | Leucine Rich repeat | histone binding | norepinephrine secretion | unknown | DNA damage response, detection of DNA damage | unknown | post-chaperonin tubulin folding pathway | Leucine Rich repeats (2 copies) | unknown | unknown | unknown | unknown | unknown | cell adhesion involved in heart morp…	E | KLT | S | B | A | P | L | T | I | DZ	PF12799 | PF13855	LRR; LRR_4; Leucine Rich repeats (2 copies) | LRR; LRR_8; Leucine rich repeat
MG28_md_2_NODE_8_length_18777_cov_12.626001_12	1.9E-38	VOG03033	55	54	no_annote	no_annote	no_annot	no_annote
MG28_md_2_NODE_8_length_18777_cov_12.626001_15	5.1E-13	VOG09926	34	34	RNA polymerase Rpb6 | DNA-directed 5'-3' RNA polymerase activity | DNA-dependent RNA polymerase catalyzes the transcription of DNA into RNA using the four ribonucleoside triphosphates as substrates	K	PF01192	; RNA_pol_Rpb6; RNA polymerase Rpb6
MG28_md_2_NODE_8_length_18777_cov_12.626001_16	3.5e-06	VOG03101	57	40	no_annote	no_annote	no_annot	no_annote
MG28_md_2_NODE_8_length_18777_cov_12.626001_17	1.9E-16	VOG09991	26	26	no_annote	no_annote	no_annot	no_annote
MG28_md_2_NODE_8_length_18777_cov_12.626001_20	5.9E-11	VOG09925	31	31	maintenance of transcriptional fidelity during DNA-templated transcription elongation from RNA polymerase II promoter	K	no_annot	no_annote
MG28_md_2_NODE_10_length_15889_cov_11.774094_1	0.00044	VOG03195	39	39	no_annote	no_annote	no_annot	no_annote
MG28_md_2_NODE_10_length_15889_cov_11.774094_2	8.3E-31	VOG01871	7	6	no_annote	no_annote	no_annot	no_annote
MG28_md_2_NODE_10_length_15889_cov_11.774094_3	2.2E-31	VOG01803	83	82	General factor that plays a role in the activation of archaeal genes transcribed by RNA polymerase. Binds specifically to the TATA box promoter element which lies close to the position of transcription initiation	K	PF00352	TBP-like; TBP; Transcription factor TFIID (or TATA-binding protein, TBP)
MG28_md_2_NODE_10_length_15889_cov_11.774094_7	1.9e-06	VOG00478	58	58
MG28_md_2_NODE_10_length_15889_cov_11.774094_10	4.8E-13	VOG05522	4	4	DNA-directed 5'-3' RNA polymerase activity | DNA-dependent RNA polymerase catalyzes the transcription of DNA into RNA using the four ribonucleoside triphosphates as substrates	K | F	PF01194	; RNA_pol_N; RNA polymerases N / 8 kDa subunit
MG28_md_2_NODE_10_length_15889_cov_11.774094_11	2.3E-32	VOG00419	909	846	SMART DNA-directed DNA polymerase B | DNA polymerase | DNA replication proofreading | chloroplast mRNA modification | DNA replication proofreading | leading strand elongation | DNA polymerase activity	ADK | L	PF03104 | PF00136	RNase_H; DNA_pol_B_exo1; DNA polymerase family B, exonuclease domain | DNA_pol_B-like; DNA_pol_B; DNA polymerase family B
MG28_md_2_NODE_18_length_12257_cov_12.203901_7	5.4E-55	VOG07404	2787	2200	helicase activity | histone H2A-H2B dimer displacement | Type III restriction enzyme res subunit | Type III restriction enzyme, res subunit | Transcription regulator that activates transcription by stimulating RNA polymerase (RNAP) recycling in case of stress conditions such as supercoiled DNA or high salt concentrations. Probably acts by releasing the RNAP, when it is trapped or immobilized on t…	E | KL | S | L	PF00176 | PF00271 | PF04851	P-loop_NTPase; SNF2_N; SNF2 family N-terminal domain | P-loop_NTPase; Helicase_C; Helicase conserved C-terminal domain | P-loop_NTPase; ResIII; Type III restriction enzyme, res subunit
MG28_md_2_NODE_18_length_12257_cov_12.203901_10	2.8E-24	VOG00713	8	8	termination of RNA polymerase III transcription | termination of RNA polymerase I transcription | Belongs to the archaeal rpoM eukaryotic RPA12 RPB9 RPC11 RNA polymerase family | transcription, DNA-templated	K	PF01096	Zn_Beta_Ribbon; TFIIS_C; Transcription factor S-II (TFIIS)
MG28_md_2_NODE_21_length_12073_cov_11.532701_1	0.00052	VOG17081	5	5
MG28_md_2_NODE_21_length_12073_cov_11.532701_2	2.2E-19	VOG06038	3	3	no_annote	no_annote	no_annot	no_annote
MG28_md_2_NODE_21_length_12073_cov_11.532701_4	3.2E-10	VOG00027	827	315	Protein tyrosine kinase | Protein tyrosine kinase | G-protein coupled receptor kinase activity | Serine threonine protein kinase | peptidyl-serine phosphorylation | regulation of mRNA 3'-UTR binding | coreceptor activity involved in Wnt signaling pathway, planar cell polarity pathway | protein kinase activity | mitogen-activated protein kinase kinase | protein serine/threonine kinase activity | p…	IQ | Q | E | KLT | M | S | U | F | B | BQ | O | G | H | T | I | Z | J | L	PF00069 | PF07714	PKinase; Pkinase; Protein kinase domain | PKinase; Pkinase_Tyr; Protein tyrosine kinase
MG28_md_2_NODE_21_length_12073_cov_11.532701_6	2.1E-34	VOG00125	118	90	Glycosyltransferase | Glycosyl transferases group 1 | glycogen (starch) synthase activity | COG0438 Glycosyltransferase | Glycosyltransferase | PFAM Glycosyl transferase, group 1 | PFAM Glycosyl transferases group 1 | PFAM Glycosyl transferase, group 1	M | G	PF00534	GT-B; Glycos_transf_1; Glycosyl transferases group 1
MG28_md_2_NODE_22_length_11920_cov_11.989802_1	3.4E-35	VOG31284	2	2	PFAM Polysaccharide pyruvyl transferase | Polysaccharide pyruvyl transferase	S | F	PF04230	GT-B; PS_pyruv_trans; Polysaccharide pyruvyl transferase
MG28_md_2_NODE_22_length_11920_cov_11.989802_2	5.3E-19	VOG09153	14	7	no_annote	no_annote	no_annot	no_annote
MG28_md_2_NODE_22_length_11920_cov_11.989802_3	6.6E-11	VOG02600	55	54	no_annote	no_annote	no_annot	no_annote
MG28_md_2_NODE_22_length_11920_cov_11.989802_4	4.8E-46	VOG02649	113	92	triglyceride mobilization | esterase of the alpha-beta hydrolase superfamily | Esterase of the alpha-beta hydrolase superfamily | phosphatidylethanolamine catabolic process | esterase of the alpha-beta hydrolase superfamily | Patatin-like phospholipase | Patatin-like phospholipase | Patatin-like phospholipase | triglyceride catabolic process	M | S | U | O | I | AT	PF01734	Patatin; Patatin; Patatin-like phospholipase
MG28_md_2_NODE_22_length_11920_cov_11.989802_6	5.4E-221	VOG00385	174	144	DNA-directed 5'-3' RNA polymerase activity | DNA-directed 5'-3' RNA polymerase activity | DNA-dependent RNA polymerase catalyzes the transcription of DNA into RNA using the four ribonucleoside triphosphates as substrates | DNA-directed 5'-3' RNA polymerase activity | structural constituent of ribosome | RNA polymerase activity | tRNA methyltransferase 11-2 homolog	J | K	PF04565 | PF04566 | PF04563 | PF04560 | PF00562 | PF04567 | PF04561	; RNA_pol_Rpb2_3; RNA polymerase Rpb2, domain 3 | ; RNA_pol_Rpb2_4; RNA polymerase Rpb2, domain 4 | ; RNA_pol_Rpb2_1; RNA polymerase beta subunit | ; RNA_pol_Rpb2_7; RNA polymerase Rpb2, domain 7 | LEF-8-like; RNA_pol_Rpb2_6; RNA polymerase Rpb2, domain 6 | ; RNA_pol_Rpb2_5; RNA polymerase Rpb2, domain 5 | ; RNA_pol_Rpb2_2; RNA polymerase Rpb2, domain 2
MG28_md_2_NODE_24_length_11824_cov_11.464016_5	6E-22	VOG10007	65	63	regulation of transcription by RNA polymerase I | SWIB/MDM2 domain	B	PF02201	; SWIB; SWIB/MDM2 domain
MG28_md_2_NODE_24_length_11824_cov_11.464016_8	4.1E-47	VOG07404	2787	2200	helicase activity | histone H2A-H2B dimer displacement | Type III restriction enzyme res subunit | Type III restriction enzyme, res subunit | Transcription regulator that activates transcription by stimulating RNA polymerase (RNAP) recycling in case of stress conditions such as supercoiled DNA or high salt concentrations. Probably acts by releasing the RNAP, when it is trapped or immobilized on t…	E | KL | S | L	PF00176 | PF00271 | PF04851	P-loop_NTPase; SNF2_N; SNF2 family N-terminal domain | P-loop_NTPase; Helicase_C; Helicase conserved C-terminal domain | P-loop_NTPase; ResIII; Type III restriction enzyme, res subunit
MG28_md_2_NODE_24_length_11824_cov_11.464016_16	7.5E-14	VOG08647	68	68	unknown | unknown | unknown | Transposase | Hydrophobic seed protein | cellulase activity | unknown | unknown	IQ | Q | S	no_annot	no_annote
MG28_md_2_NODE_32_length_9855_cov_12.486837_1	2.1E-48	VOG00857	100	73	aggrephagy | Belongs to the class I-like SAM-binding methyltransferase superfamily. RNA methyltransferase RlmE family. SPB1 subfamily | tRNA methyltransferase activity | cap2 mRNA methylation | cap1 mRNA methylation | WD repeat-containing protein 81 | FtsJ-like methyltransferase | Specifically methylates the uridine in position 2552 of 23S rRNA at the 2'-O position of the ribose in the fully asse…	S | L | G | T | I | J	PF01728	NADP_Rossmann; FtsJ; FtsJ-like methyltransferase
MG28_md_2_NODE_32_length_9855_cov_12.486837_3	0.00015	VOG10019	16	16	YABBY protein	S	PF00505	HMG-box; HMG_box; HMG (high mobility group) box
MG28_md_2_NODE_32_length_9855_cov_12.486837_8	2.4e-05	VOG09208	4	4
MG28_md_2_NODE_32_length_9855_cov_12.486837_9	9.5E-124	VOG00433	1102	876	Catalyzes the reductive methylation of 2'-deoxyuridine- 5'-monophosphate (dUMP) to 2'-deoxythymidine-5'-monophosphate (dTMP) while utilizing 5,10-methylenetetrahydrofolate (mTHF) as the methyl donor and reductant in the reaction, yielding dihydrofolate (DHF) as a by-product. This enzymatic reaction provides an intracellular de novo source of dTMP, an essential precursor for DNA biosynthesis | Cat…	H | F	PF00303	; Thymidylat_synt; Thymidylate synthase
MG28_md_2_NODE_32_length_9855_cov_12.486837_10	4.8E-49	VOG05570	298	269	glycine decarboxylation via glycine cleavage system | protein deneddylation | response to ionizing radiation | helicase activity | structural constituent of ribosome | positive regulation of polysome binding | structural constituent of ribosome | mRNA transport | ATP-dependent RNA helicase | protein transport | ATP-dependent RNA helicase activity | Atp-dependent helicase | ATP-dependent RNA helic…	E | U | O | L | I | J | K	PF00270 | PF00271	P-loop_NTPase; DEAD; DEAD/DEAH box helicase | P-loop_NTPase; Helicase_C; Helicase conserved C-terminal domain
MG28_md_2_NODE_34_length_9845_cov_8.230950_2	1.7E-70	VOG02336	100	91	protein homooligomerization | UvrD REP helicase | AAA domain | PFAM UvrD REP helicase | ATP-dependent DNA helicase activity | Addiction module toxin, RelE StbE family | UvrD REP helicase | UvrD REP helicase | Belongs to the helicase family. UvrD subfamily | COG0210 Superfamily I DNA and RNA helicases | AAA domain | Superfamily I DNA and RNA helicases and helicase subunits | DNA helicase | ATP-dep…	DJ | S | L	PF13245 | PF01443 | PF13538 | PF00580 | PF13361	P-loop_NTPase; AAA_19; AAA domain | P-loop_NTPase; Viral_helicase1; Viral (Superfamily 1) RNA helicase | P-loop_NTPase; UvrD_C_2; UvrD-like helicase C-terminal domain | P-loop_NTPase; UvrD-helicase; UvrD/REP helicase N-terminal domain | P-loop_NTPase; UvrD_C; UvrD-like helicase C-terminal domain
MG28_md_2_NODE_34_length_9845_cov_8.230950_4	0.00027	VOG00789	112	52	protein folding | ATP binding to DnaK triggers the release of the substrate protein, thus completing the reaction cycle. Several rounds of ATP-dependent interactions between DnaJ, DnaK and GrpE are required for fully efficient folding. Also involved, together with DnaK and GrpE, in the DNA replication of plasmids through activation of initiation proteins | Heat shock protein DnaJ domain protein |…	A | U | O	PF00226	Chaperone-J; DnaJ; DnaJ domain
MG28_md_2_NODE_34_length_9845_cov_8.230950_8	3.7E-37	VOG03033	55	54	no_annote	no_annote	no_annot	no_annote
MG28_md_2_NODE_41_length_9084_cov_13.192491_2	1.3e-08	VOG00854	8	8	aaa ATPase | growth	O	PF00004	P-loop_NTPase; AAA; ATPase family associated with various cellular activities (AAA)
MG28_md_2_NODE_45_length_8971_cov_13.340624_2	2.6E-10	VOG00258	895	884	3'-5' exonuclease activity | metallophosphoesterase | Part of the Rad50 Mre11 complex, which is involved in the early steps of DNA double-strand break (DSB) repair. The complex may facilitate opening of the processed DNA ends to aid in the recruitment of HerA and NurA. Mre11 binds to DSB ends and has both double-stranded 3'-5' exonuclease activity and single- stranded endonuclease activity | Part…	M | L	PF13476 | PF00149	P-loop_NTPase; AAA_23; AAA domain | Calcineurin; Metallophos; Calcineurin-like phosphoesterase
MG28_md_2_NODE_45_length_8971_cov_13.340624_3	3.5E-39	VOG00258	895	884	3'-5' exonuclease activity | metallophosphoesterase | Part of the Rad50 Mre11 complex, which is involved in the early steps of DNA double-strand break (DSB) repair. The complex may facilitate opening of the processed DNA ends to aid in the recruitment of HerA and NurA. Mre11 binds to DSB ends and has both double-stranded 3'-5' exonuclease activity and single- stranded endonuclease activity | Part…	M | L	PF13476 | PF00149	P-loop_NTPase; AAA_23; AAA domain | Calcineurin; Metallophos; Calcineurin-like phosphoesterase
MG28_md_2_NODE_45_length_8971_cov_13.340624_4	3.8E-15	VOG00099	224	166	phosphatidylglycerophosphatase activity | MAP kinase tyrosine/serine/threonine phosphatase activity | protein tyrosine/serine/threonine phosphatase activity | protein tyrosine/serine/threonine phosphatase activity | Dual specificity phosphatase, catalytic domain | protein tyrosine/serine/threonine phosphatase activity | phosphatase | phosphatase	T | S	PF00782	Phosphatase; DSPc; Dual specificity phosphatase, catalytic domain
MG28_md_2_NODE_50_length_8744_cov_7.816780_5	2E-38	VOG09260	9	9	no_annote	no_annote	no_annot	no_annote
MG28_md_2_NODE_50_length_8744_cov_7.816780_9	8.7E-19	VOG07663	900	869	serine-type endopeptidase activity	OU	PF00574	ClpP_crotonase; CLP_protease; Clp protease
MG28_md_2_NODE_51_length_8700_cov_13.413071_2	6.8E-81	VOG03647	9	9	PFAM helicase domain protein | Type III restriction enzyme res subunit | DEAD DEAH box helicase | Type I site-specific restriction-modification system, R (Restriction) subunit and related | DEAD DEAH box helicase domain protein | ATP-dependent DNA helicase activity | PLD-like domain | helicase | adenosine 5'-monophosphoramidase activity | helicase activity | COG1061 DNA or RNA helicases of superf…	FG | KL | L	PF04851 | PF00270	P-loop_NTPase; ResIII; Type III restriction enzyme, res subunit | P-loop_NTPase; DEAD; DEAD/DEAH box helicase
MG28_md_2_NODE_51_length_8700_cov_13.413071_5	2E-25	VOG00492	12	12	unknown | unknown | unknown	S	PF04519 | PF13884	; Bactofilin; Polymer-forming cytoskeletal | ; Peptidase_S74; Chaperone of endosialidase
MG28_md_2_NODE_59_length_8579_cov_12.725481_1	5.8E-69	VOG00472	58	51	Steryl acetyl hydrolase | Steryl acetyl hydrolase | alpha/beta hydrolase fold | carboxylic ester hydrolase activity | Alpha beta hydrolase | acetylesterase activity | Steryl acetyl hydrolase | Steryl acetyl hydrolase | hormone-sensitive lipase activity | alpha/beta hydrolase fold | Steryl acetyl hydrolase | alpha/beta hydrolase fold | Steryl acetyl hydrolase | Steryl acetyl hydrolase | Steryl ace…	I | S	PF10340 | PF07859	AB_hydrolase; Say1_Mug180; Steryl acetyl hydrolase | AB_hydrolase; Abhydrolase_3; alpha/beta hydrolase fold
MG28_md_2_NODE_59_length_8579_cov_12.725481_4	3e-09	VOG01834	27	27	no_annote	no_annote	no_annot	no_annote
MG28_md_2_NODE_66_length_8370_cov_11.928322_2	2.7E-11	VOG31284	2	2	PFAM Polysaccharide pyruvyl transferase | Polysaccharide pyruvyl transferase	S | F	PF04230	GT-B; PS_pyruv_trans; Polysaccharide pyruvyl transferase
MG28_md_2_NODE_66_length_8370_cov_11.928322_3	1.4E-65	VOG31284	2	2	PFAM Polysaccharide pyruvyl transferase | Polysaccharide pyruvyl transferase	S | F	PF04230	GT-B; PS_pyruv_trans; Polysaccharide pyruvyl transferase
MG28_md_2_NODE_66_length_8370_cov_11.928322_6	5.1E-27	VOG00492	12	12	Chaperone of endosialidase | Chaperone of endosialidase | unknown	S	PF13884	; Peptidase_S74; Chaperone of endosialidase
MG28_md_2_NODE_68_length_8259_cov_8.030717_1	1.3E-41	VOG07446	102	102	unknown	S	no_annot	no_annote
MG28_md_2_NODE_68_length_8259_cov_8.030717_3	2.4e-06	VOG03215	33	20	no_annote	no_annote	no_annot	no_annote
MG28_md_2_NODE_68_length_8259_cov_8.030717_4	1.7E-79	VOG00787	126	121	mRNA (guanine-N7-)-methyltransferase activity | mRNA guanylyltransferase activity | mRNA capping enzyme	A | J | S	PF01331 | PF03291	DNA_ligase; mRNA_cap_enzyme; mRNA capping enzyme, catalytic domain | NADP_Rossmann; Pox_MCEL; mRNA capping enzyme
MG28_md_2_NODE_69_length_8253_cov_12.205416_4	0.00041	VOG03062	33	33	unknown | glucosyltransferase activity | Glycosyl transferase family 90 | Putative lipopolysaccharide-modifying enzyme. | Glycosyl transferase family 90 | Glycosyl transferase family 90 | Glycosyl transferase family 90 | Putative lipopolysaccharide-modifying enzyme.	S | CO	PF05686	GT-B; Glyco_transf_90; Glycosyl transferase family 90
MG28_md_2_NODE_71_length_8136_cov_12.317411_3	1.1E-18	VOG07843	5	5	unknown | deoxyribonuclease II activity | PFAM Deoxyribonuclease II | Deoxyribonuclease II	S | L	PF03265	; DNase_II; Deoxyribonuclease II
MG28_md_2_NODE_71_length_8136_cov_12.317411_4	1.7E-45	VOG07446	102	102	unknown	S	no_annot	no_annote
MG28_md_2_NODE_71_length_8136_cov_12.317411_6	3.6e-08	VOG03215	33	20	no_annote	no_annote	no_annot	no_annote
MG28_md_2_NODE_71_length_8136_cov_12.317411_7	3.7E-75	VOG00787	126	121	mRNA (guanine-N7-)-methyltransferase activity | mRNA guanylyltransferase activity | mRNA capping enzyme	A | J | S	PF01331 | PF03291	DNA_ligase; mRNA_cap_enzyme; mRNA capping enzyme, catalytic domain | NADP_Rossmann; Pox_MCEL; mRNA capping enzyme
MG28_md_2_NODE_72_length_8074_cov_6.510912_2	5.7E-48	VOG09225	67	56	no_annote	no_annote	no_annot	no_annote
MG28_md_2_NODE_72_length_8074_cov_6.510912_3	3.1E-30	VOG01082	91	90	DNA Topoisomerase I (eukaryota) | anaerobic respiration | DNA Topoisomerase | DNA topoisomerase type I activity | proton-transporting ATPase activity, rotational mechanism	C | P | L	PF01028 | PF14370 | PF02919	DNA-mend; Topoisom_I; Eukaryotic DNA topoisomerase I, catalytic core | ; Topo_C_assoc; C-terminal topoisomerase domain | ; Topoisom_I_N; Eukaryotic DNA topoisomerase I, DNA binding fragment
MG28_md_2_NODE_72_length_8074_cov_6.510912_4	7e-08	VOG03269	92	81	no_annote	no_annote	no_annot	no_annote
MG28_md_2_NODE_79_length_7963_cov_12.177795_1	3.6e-05	VOG02352	11	8
MG28_md_2_NODE_79_length_7963_cov_12.177795_2	7.7E-100	VOG01456	1227	1200	ribonucleoside-diphosphate reductase activity | COG0208 Ribonucleotide reductase, beta subunit | Provides the precursors necessary for DNA synthesis. Catalyzes the biosynthesis of deoxyribonucleotides from the corresponding ribonucleotides	K | F	PF00268	Ferritin; Ribonuc_red_sm; Ribonucleotide reductase, small chain
MG28_md_2_NODE_79_length_7963_cov_12.177795_5	6.1E-12	VOG00014	271	44	unknown | sphingolipid delta-4 desaturase activity | protein ubiquitination | protein kinase binding | Leucine Rich repeat | histone binding | norepinephrine secretion | unknown | DNA damage response, detection of DNA damage | unknown | post-chaperonin tubulin folding pathway | Leucine Rich repeats (2 copies) | unknown | unknown | unknown | unknown | unknown | cell adhesion involved in heart morp…	E | KLT | S | B | A | P | L | T | I | DZ	PF12799 | PF13855	LRR; LRR_4; Leucine Rich repeats (2 copies) | LRR; LRR_8; Leucine rich repeat
MG28_md_2_NODE_84_length_7794_cov_8.900892_2	2.3E-32	VOG05769	31	31	DNA primase activity	S	PF18188	AEP; PPL4; Prim-pol 4
MG28_md_2_NODE_84_length_7794_cov_8.900892_5	2.3E-72	VOG02336	100	91	protein homooligomerization | UvrD REP helicase | AAA domain | PFAM UvrD REP helicase | ATP-dependent DNA helicase activity | Addiction module toxin, RelE StbE family | UvrD REP helicase | UvrD REP helicase | Belongs to the helicase family. UvrD subfamily | COG0210 Superfamily I DNA and RNA helicases | AAA domain | Superfamily I DNA and RNA helicases and helicase subunits | DNA helicase | ATP-dep…	DJ | S | L	PF13245 | PF01443 | PF13538 | PF00580 | PF13361	P-loop_NTPase; AAA_19; AAA domain | P-loop_NTPase; Viral_helicase1; Viral (Superfamily 1) RNA helicase | P-loop_NTPase; UvrD_C_2; UvrD-like helicase C-terminal domain | P-loop_NTPase; UvrD-helicase; UvrD/REP helicase N-terminal domain | P-loop_NTPase; UvrD_C; UvrD-like helicase C-terminal domain
MG28_md_2_NODE_87_length_7675_cov_11.427953_1	3.7e-08	VOG00099	224	166	phosphatidylglycerophosphatase activity | MAP kinase tyrosine/serine/threonine phosphatase activity | protein tyrosine/serine/threonine phosphatase activity | protein tyrosine/serine/threonine phosphatase activity | Dual specificity phosphatase, catalytic domain | protein tyrosine/serine/threonine phosphatase activity | phosphatase | phosphatase	T | S	PF00782	Phosphatase; DSPc; Dual specificity phosphatase, catalytic domain
MG28_md_2_NODE_87_length_7675_cov_11.427953_2	5.3E-50	VOG06004	39	36	DNA repair and recombination protein | Transcription regulator that activates transcription by stimulating RNA polymerase (RNAP) recycling in case of stress conditions such as supercoiled DNA or high salt concentrations. Probably acts by releasing the RNAP, when it is trapped or immobilized on tightly supercoiled DNA. Does not activate transcription on linear DNA. Probably not involved in DNA rep…	KL | L
MG28_md_2_NODE_87_length_7675_cov_11.427953_3	0.00023	VOG02076	254	251
MG28_md_2_NODE_87_length_7675_cov_11.427953_4	2.8E-47	VOG00016	79	54	Protein tyrosine kinase | Protein tyrosine kinase | G-protein coupled receptor kinase activity | Serine threonine protein kinase | peptidyl-serine phosphorylation | regulation of mRNA 3'-UTR binding | coreceptor activity involved in Wnt signaling pathway, planar cell polarity pathway | protein kinase activity | mitogen-activated protein kinase kinase | protein serine/threonine kinase activity | p…	IQ | Q | E | KLT | M | S | U | F | B | BQ | O | G | H | T | I | Z | J | L	PF00069 | PF07714	PKinase; Pkinase; Protein kinase domain | PKinase; Pkinase_Tyr; Protein tyrosine kinase
MG28_md_2_NODE_87_length_7675_cov_11.427953_6	5.8E-156	VOG01356	839	462	DNA topoisomerase type II (ATP-hydrolyzing) activity | A type II topoisomerase that negatively supercoils closed circular double-stranded (ds) DNA in an ATP-dependent manner to modulate DNA topology and maintain chromosomes in an underwound state. Negative supercoiling favors strand separation, and DNA replication, transcription, recombination and repair, all of which involve strand separation. A…	O | L | K	PF00204 | PF01751 | PF02518 | PF00521 | PF16898	S5; DNA_gyraseB; DNA gyrase B | Toprim-like; Toprim; Toprim domain | His_Kinase_A; HATPase_c; Histidine kinase-, DNA gyrase B-, and HSP90-like ATPase | ; DNA_topoisoIV; DNA gyrase/topoisomerase IV, subunit A | ; TOPRIM_C; C-terminal associated domain of TOPRIM
MG28_md_2_NODE_100_length_7284_cov_12.848112_3	5.9E-28	VOG03110	34	32	(ABC) transporter | ATPase activity | ATPases associated with a variety of cellular activities | ATPases associated with a variety of cellular activities | PFAM ABC transporter related | Part of the ABC transporter complex ModABC involved in molybdenum import. Responsible for energy coupling to the transport system | transport systems ATPase components | ABC transporter | ATPase activity, coupled…	Q | C | E | EP | S | B | HP | P | G | D | V | L | O | CP | T | GM | J | H | GO	PF00005 | PF13304 | PF00664	P-loop_NTPase; ABC_tran; ABC transporter | P-loop_NTPase; AAA_21; AAA domain, putative AbiEii toxin, Type IV TA system | ABC_membrane; ABC_membrane; ABC transporter transmembrane region
MG28_md_2_NODE_100_length_7284_cov_12.848112_6	4.2E-40	VOG00114	1300	968	four-way junction helicase activity | nuclear-transcribed mRNA catabolic process, nonsense-mediated decay | A helicase nuclease that prepares dsDNA breaks (DSB) for recombinational DNA repair. Binds to DSBs and unwinds DNA via a highly rapid and processive ATP-dependent bidirectional helicase activity. Unwinds dsDNA until it encounters a Chi (crossover hotspot instigator) sequence from the 3' dir…	L	PF13245 | PF13086 | PF13538 | PF13604 | PF01443	P-loop_NTPase; AAA_19; AAA domain | P-loop_NTPase; AAA_11; AAA domain | P-loop_NTPase; UvrD_C_2; UvrD-like helicase C-terminal domain | P-loop_NTPase; AAA_30; AAA domain | P-loop_NTPase; Viral_helicase1; Viral (Superfamily 1) RNA helicase
MG28_md_2_NODE_107_length_7185_cov_12.221879_2	2.2E-47	VOG09245	80	80	unknown	S	PF08325	Peptidase_MA; WLM; WLM domain
MG28_md_2_NODE_107_length_7185_cov_12.221879_3	1.3e-07	VOG00618	28	24	protein ubiquitination | protein-cysteine S-palmitoyltransferase activity | Ankyrin repeats (many copies) | Ankyrin repeats (3 copies) | Ankyrin repeats (3 copies) | positive regulation of pinocytosis | ankyrin repeats | unknown | ankyrin repeats | Ankyrin repeats (3 copies) | unknown | unknown | Ankyrin repeats (many copies) | lipid transport | Ankyrin repeats (3 copies) | unknown | face morphog…	DTZ | C | Q | KLT | S | U | EJ | BQ | O | G | L | Z | I | T | K | J	PF13606 | PF13857 | PF00023 | PF12796 | PF13637	Ank; Ank_3; Ankyrin repeat | Ank; Ank_5; Ankyrin repeats (many copies) | Ank; Ank; Ankyrin repeat | Ank; Ank_2; Ankyrin repeats (3 copies) | Ank; Ank_4; Ankyrin repeats (many copies)
MG28_md_2_NODE_108_length_7179_cov_8.681218_2	5.6E-44	VOG00068	983	957	dUTP metabolic process | dUTPase | dUTP diphosphatase activity	F	PF00692	dUTPase; dUTPase; dUTPase
MG28_md_2_NODE_109_length_7146_cov_12.097730_2	4E-138	VOG00115	519	491	unknown | D5 N terminal like | Phage plasmid primase P4 family | Phage plasmid primase, P4	S | KL	PF08706 | PF08707	; D5_N; D5 N terminal like | ; PriCT_2; Primase C terminal 2 (PriCT-2)
MG28_md_2_NODE_109_length_7146_cov_12.097730_4	5.6E-13	VOG09277	12	12	Membrane	S	PF09945	; DUF2177; Predicted membrane protein (DUF2177)
MG28_md_2_NODE_110_length_7144_cov_6.823388_2	5.6E-34	VOG03272	103	100	ribonuclease III activity | Double-stranded RNA binding motif | ribonuclease III activity | ribosomal protein | Double-stranded RNA binding motif | PFAM Ribonuclease III | ribonuclease III activity	J | K | S	PF14622 | PF00636	RNase_III; Ribonucleas_3_3; Ribonuclease-III-like | RNase_III; Ribonuclease_3; Ribonuclease III domain
MG28_md_2_NODE_110_length_7144_cov_6.823388_3	1.1E-11	VOG18772	3	3	no_annote	no_annote	no_annot	no_annote
MG28_md_2_NODE_110_length_7144_cov_6.823388_4	2e-06	VOG01853	35	33	no_annote	no_annote	no_annot	no_annote
MG28_md_2_NODE_110_length_7144_cov_6.823388_6	2.5e-08	VOG00854	8	8	aaa ATPase | growth	O	PF00004	P-loop_NTPase; AAA; ATPase family associated with various cellular activities (AAA)
MG28_md_2_NODE_110_length_7144_cov_6.823388_8	9.6e-09	VOG02635	30	26	SET domain | SET domain | SET (Su(var)3-9, Enhancer-of-zeste, Trithorax) domain | histone-lysine N-methyltransferase activity | SET (Su(var)3-9, Enhancer-of-zeste, Trithorax) domain	G | K | S | B	PF00856	; SET; SET domain
MG28_md_2_NODE_110_length_7144_cov_6.823388_9	6.2e-06	VOG01361	22	22	DEAD DEAH box helicase domain protein | 3'-flap endonuclease activity | ERCC4 domain protein | resolution of meiotic recombination intermediates	L	PF02732	PDDEXK; ERCC4; ERCC4 domain
MG28_md_2_NODE_115_length_7054_cov_12.608801_1	8.9e-09	VOG06282	9	9	no_annote	no_annote	no_annot	no_annote
MG28_md_2_NODE_115_length_7054_cov_12.608801_2	0.00091	VOG09214	37	37	no_annote	no_annote	no_annot	no_annote
MG28_md_2_NODE_115_length_7054_cov_12.608801_3	0.00025	VOG01244	15	9	no_annote	no_annote	no_annot	no_annote
MG28_md_2_NODE_115_length_7054_cov_12.608801_4	7.8E-30	VOG02342	165	144	Papain family cysteine protease | transferase activity, transferring glycosyl groups | Belongs to the peptidase C1 family | Papain family cysteine protease | unknown | cysteine-type peptidase activity | Belongs to the peptidase C1 family | Belongs to the peptidase C1 family	S | O	PF00112	Peptidase_CA; Peptidase_C1; Papain family cysteine protease
MG28_md_2_NODE_115_length_7054_cov_12.608801_5	2.2E-54	VOG06297	33	30	no_annote	no_annote	no_annot	no_annote
MG28_md_2_NODE_116_length_7043_cov_12.037064_1	4.8E-13	VOG34030	2	2	no_annote	no_annote	no_annot	no_annote
MG28_md_2_NODE_116_length_7043_cov_12.037064_3	9.4e-07	VOG01795	15	15	no_annote	no_annote	no_annot	no_annote
MG28_md_2_NODE_116_length_7043_cov_12.037064_7	4.3E-20	VOG00862	50	25	no_annote	no_annote	no_annot	no_annote
MG28_md_2_NODE_116_length_7043_cov_12.037064_8	9.1E-29	VOG00014	271	44	unknown | sphingolipid delta-4 desaturase activity | protein ubiquitination | protein kinase binding | Leucine Rich repeat | histone binding | norepinephrine secretion | unknown | DNA damage response, detection of DNA damage | unknown | post-chaperonin tubulin folding pathway | Leucine Rich repeats (2 copies) | unknown | unknown | unknown | unknown | unknown | cell adhesion involved in heart morp…	E | KLT | S | B | A | P | L | T | I | DZ	PF12799 | PF13855	LRR; LRR_4; Leucine Rich repeats (2 copies) | LRR; LRR_8; Leucine rich repeat
MG28_md_2_NODE_119_length_6991_cov_9.180075_7	1.6E-144	VOG01356	839	462	DNA topoisomerase type II (ATP-hydrolyzing) activity | A type II topoisomerase that negatively supercoils closed circular double-stranded (ds) DNA in an ATP-dependent manner to modulate DNA topology and maintain chromosomes in an underwound state. Negative supercoiling favors strand separation, and DNA replication, transcription, recombination and repair, all of which involve strand separation. A…	O | L | K	PF00204 | PF01751 | PF02518 | PF00521 | PF16898	S5; DNA_gyraseB; DNA gyrase B | Toprim-like; Toprim; Toprim domain | His_Kinase_A; HATPase_c; Histidine kinase-, DNA gyrase B-, and HSP90-like ATPase | ; DNA_topoisoIV; DNA gyrase/topoisomerase IV, subunit A | ; TOPRIM_C; C-terminal associated domain of TOPRIM
MG28_md_2_NODE_121_length_6982_cov_13.004187_4	3.4E-26	VOG07404	2787	2200	helicase activity | histone H2A-H2B dimer displacement | Type III restriction enzyme res subunit | Type III restriction enzyme, res subunit | Transcription regulator that activates transcription by stimulating RNA polymerase (RNAP) recycling in case of stress conditions such as supercoiled DNA or high salt concentrations. Probably acts by releasing the RNAP, when it is trapped or immobilized on t…	E | KL | S | L	PF00176 | PF00271 | PF04851	P-loop_NTPase; SNF2_N; SNF2 family N-terminal domain | P-loop_NTPase; Helicase_C; Helicase conserved C-terminal domain | P-loop_NTPase; ResIII; Type III restriction enzyme, res subunit
MG28_md_2_NODE_122_length_6976_cov_7.498627_3	2.4E-85	VOG31284	2	2	PFAM Polysaccharide pyruvyl transferase | Polysaccharide pyruvyl transferase	S | F	PF04230	GT-B; PS_pyruv_trans; Polysaccharide pyruvyl transferase
MG28_md_2_NODE_140_length_6745_cov_12.826158_1	3.3e-06	VOG00427	12	11	no_annote	no_annote	no_annot	no_annote
MG28_md_2_NODE_140_length_6745_cov_12.826158_3	2.2e-05	VOG00259	1260	760	aaa ATPase | growth	O	PF00004	P-loop_NTPase; AAA; ATPase family associated with various cellular activities (AAA)
MG28_md_2_NODE_140_length_6745_cov_12.826158_6	5.4E-16	VOG01928	12	11	unknown | negative regulation of septation initiation signaling | unknown | negative regulation of septation initiation signaling | Glycosyl transferases group 1	S	no_annot	no_annote
MG28_md_2_NODE_141_length_6738_cov_12.231633_2	1.3E-21	VOG29348	2	2	no_annote	no_annote	no_annot	no_annote
MG28_md_2_NODE_146_length_6689_cov_12.396292_1	0.0005	VOG01808	23	20	microtubule motor activity | microtubule motor activity | microtubule motor activity | ATP-dependent microtubule motor activity, plus-end-directed | microtubule motor activity | microtubule motor activity	Z	PF00225 | PF16796	P-loop_NTPase; Kinesin; Kinesin motor domain | P-loop_NTPase; Microtub_bd; Microtubule binding
MG28_md_2_NODE_146_length_6689_cov_12.396292_2	1.5E-25	VOG07404	2787	2200	helicase activity | Type III restriction enzyme res subunit | DEAD DEAH box helicase domain protein | ATP-dependent DNA helicase (RecQ) | helicase activity | four-way junction helicase activity | cellular response to camptothecin | helicase activity | helicase activity | helicase activity | DEAD/DEAH box helicase | response to ionizing radiation | helicase activity | DEAD DEAH box helicase | Belo…	JKL | I | K | S | L	PF00271 | PF00570 | PF00270 | PF16124 | PF14493	P-loop_NTPase; Helicase_C; Helicase conserved C-terminal domain | HRDC-like; HRDC; HRDC domain | P-loop_NTPase; DEAD; DEAD/DEAH box helicase | ; RecQ_Zn_bind; RecQ zinc-binding | HTH; HTH_40; Helix-turn-helix domain
MG28_md_2_NODE_146_length_6689_cov_12.396292_4	9.4E-36	VOG09992	29	29	no_annote	no_annote	no_annot	no_annote
MG28_md_2_NODE_193_length_6167_cov_12.705334_6	1.2E-12	VOG34023	2	2	no_annote	no_annote	no_annot	no_annote
MG28_md_2_NODE_195_length_6162_cov_9.039627_3	2E-25	VOG00713	8	8	termination of RNA polymerase III transcription | termination of RNA polymerase I transcription | Belongs to the archaeal rpoM eukaryotic RPA12 RPB9 RPC11 RNA polymerase family | transcription, DNA-templated	K	PF01096	Zn_Beta_Ribbon; TFIIS_C; Transcription factor S-II (TFIIS)
MG28_md_2_NODE_195_length_6162_cov_9.039627_4	6.3E-21	VOG02770	5	5	Chaperone of endosialidase	S	PF13884	; Peptidase_S74; Chaperone of endosialidase
MG28_md_2_NODE_197_length_6155_cov_12.447213_3	4.3E-78	VOG02336	100	91	protein homooligomerization | UvrD REP helicase | AAA domain | PFAM UvrD REP helicase | ATP-dependent DNA helicase activity | Addiction module toxin, RelE StbE family | UvrD REP helicase | UvrD REP helicase | Belongs to the helicase family. UvrD subfamily | COG0210 Superfamily I DNA and RNA helicases | AAA domain | Superfamily I DNA and RNA helicases and helicase subunits | DNA helicase | ATP-dep…	DJ | S | L	PF13245 | PF01443 | PF13538 | PF00580 | PF13361	P-loop_NTPase; AAA_19; AAA domain | P-loop_NTPase; Viral_helicase1; Viral (Superfamily 1) RNA helicase | P-loop_NTPase; UvrD_C_2; UvrD-like helicase C-terminal domain | P-loop_NTPase; UvrD-helicase; UvrD/REP helicase N-terminal domain | P-loop_NTPase; UvrD_C; UvrD-like helicase C-terminal domain
MG28_md_2_NODE_200_length_6140_cov_12.747576_1	9.1E-40	VOG00845	110	109	no_annote	no_annote	no_annot	no_annote
MG28_md_2_NODE_200_length_6140_cov_12.747576_2	2.8E-33	VOG01802	36	34	transcription by RNA polymerase I | DNA-directed 5'-3' RNA polymerase activity | DNA-dependent RNA polymerase catalyzes the transcription of DNA into RNA using the four ribonucleoside triphosphates as substrates | transcription by RNA polymerase I	K	PF13656 | PF01193	RBP11-like; RNA_pol_L_2; RNA polymerase Rpb3/Rpb11 dimerisation domain | RBP11-like; RNA_pol_L; RNA polymerase Rpb3/Rpb11 dimerisation domain
MG28_md_2_NODE_200_length_6140_cov_12.747576_3	0.00066	VOG01857	17	15	protein homooligomerization | unknown | unknown	S | L	no_annot	no_annote
MG28_md_2_NODE_200_length_6140_cov_12.747576_4	1.4e-06	VOG28867	2	2	no_annote	no_annote	no_annot	no_annote
MG28_md_2_NODE_203_length_6124_cov_6.762729_1	0.00011	VOG09153	14	7	no_annote	no_annote	no_annot	no_annote
MG28_md_2_NODE_203_length_6124_cov_6.762729_5	6.6e-06	VOG00027	827	315	protein serine/threonine kinase activity | protein serine/threonine kinase activity | Protein tyrosine kinase | G-protein coupled receptor kinase activity | Serine threonine protein kinase | regulation of mRNA 3'-UTR binding | recognition of pollen | protein serine/threonine kinase activity | divergent subfamily of APPLE domains | protein kinase activity | protein kinase activity | protein serine…	IQ | Q | E | KLT | M | S | U | F | NU | O | G | H | T | Z | I | J	PF00069 | PF07714	PKinase; Pkinase; Protein kinase domain | PKinase; Pkinase_Tyr; Protein tyrosine kinase
MG28_md_2_NODE_214_length_6043_cov_5.492485_3	1.4E-38	VOG02081	6	6	helicase activity | histone H2A-H2B dimer displacement | Type III restriction enzyme res subunit | Type III restriction enzyme, res subunit | Transcription regulator that activates transcription by stimulating RNA polymerase (RNAP) recycling in case of stress conditions such as supercoiled DNA or high salt concentrations. Probably acts by releasing the RNAP, when it is trapped or immobilized on t…	E | KL | S | L	PF00176 | PF00271 | PF04851	P-loop_NTPase; SNF2_N; SNF2 family N-terminal domain | P-loop_NTPase; Helicase_C; Helicase conserved C-terminal domain | P-loop_NTPase; ResIII; Type III restriction enzyme, res subunit
MG28_md_2_NODE_214_length_6043_cov_5.492485_4	5E-38	VOG00177	995	985	no_annote	no_annote	no_annot	no_annote
MG28_md_2_NODE_220_length_5983_cov_13.107456_1	2e-07	VOG00029	349	130	Zinc finger, C3HC4 type (RING finger) | protein ubiquitination | Prokaryotic RING finger family 4 | myosin regulatory light chain interacting protein | Zinc finger, C3HC4 type (RING finger) | ubiquitin-protein transferase activity | Plus-3 domain | Zinc finger, C3HC4 type (RING finger) | Zinc finger, C3HC4 type (RING finger) | Zinc finger, C3HC4 type (RING finger) | negative regulation of chemoki…	T | I | KL | S | O	PF13920 | PF14447	RING; zf-C3HC4_3; Zinc finger, C3HC4 type (RING finger) | RING; Prok-RING_4; Prokaryotic RING finger family 4
MG28_md_2_NODE_220_length_5983_cov_13.107456_3	2.3E-11	VOG08647	68	68	unknown | unknown | unknown | Transposase | Hydrophobic seed protein | cellulase activity | unknown | unknown	IQ | Q | S	no_annot	no_annote
MG28_md_2_NODE_220_length_5983_cov_13.107456_4	2.2E-46	VOG05877	66	66	no_annote	no_annote	no_annot	no_annote
MG28_md_2_NODE_220_length_5983_cov_13.107456_7	2.4E-20	VOG00625	81	80	DNA-dependent RNA polymerase catalyzes the transcription of DNA into RNA using the four ribonucleoside triphosphates as substrates | DNA-directed 5'-3' RNA polymerase activity	K	PF01191	; RNA_pol_Rpb5_C; RNA polymerase Rpb5, C-terminal domain
MG28_md_2_NODE_240_length_5846_cov_9.305992_3	2.3E-14	VOG01935	46	46	no_annote	no_annote	no_annot	no_annote
MG28_md_2_NODE_240_length_5846_cov_9.305992_6	6E-39	VOG00845	110	109	no_annote	no_annote	no_annot	no_annote
MG28_md_2_NODE_240_length_5846_cov_9.305992_7	2.9E-35	VOG01802	36	34	transcription by RNA polymerase I | DNA-directed 5'-3' RNA polymerase activity | DNA-dependent RNA polymerase catalyzes the transcription of DNA into RNA using the four ribonucleoside triphosphates as substrates | transcription by RNA polymerase I	K	PF13656 | PF01193	RBP11-like; RNA_pol_L_2; RNA polymerase Rpb3/Rpb11 dimerisation domain | RBP11-like; RNA_pol_L; RNA polymerase Rpb3/Rpb11 dimerisation domain
MG28_md_2_NODE_251_length_5740_cov_7.395954_1	5.7E-49	VOG00016	79	54	Protein tyrosine kinase | Protein tyrosine kinase | G-protein coupled receptor kinase activity | Serine threonine protein kinase | peptidyl-serine phosphorylation | regulation of mRNA 3'-UTR binding | coreceptor activity involved in Wnt signaling pathway, planar cell polarity pathway | protein kinase activity | mitogen-activated protein kinase kinase | protein serine/threonine kinase activity | p…	IQ | Q | E | KLT | M | S | U | F | B | BQ | O | G | H | T | I | Z | J | L	PF00069 | PF07714	PKinase; Pkinase; Protein kinase domain | PKinase; Pkinase_Tyr; Protein tyrosine kinase
MG28_md_2_NODE_251_length_5740_cov_7.395954_2	8.6e-05	VOG02076	254	251	no_annote	no_annote	no_annot	no_annote
MG28_md_2_NODE_251_length_5740_cov_7.395954_3	1.2E-54	VOG06004	39	36	Possesses two activities a DNA synthesis (polymerase) and an exonucleolytic activity that degrades single-stranded DNA in the 3'- to 5'-direction. Has a template-primer preference which is characteristic of a replicative DNA polymerase | unknown | DNA packaging | Possesses two activities a DNA synthesis (polymerase) and an exonucleolytic activity that degrades single-stranded DNA in the 3'- to 5'…	S | L	PF05204 | PF05203	Homing_endonuc; Hom_end; Homing endonuclease | H-int; Hom_end_hint; Hom_end-associated Hint
MG28_md_2_NODE_251_length_5740_cov_7.395954_4	3.4E-20	VOG07404	2787	2200	DNA repair and recombination protein | Transcription regulator that activates transcription by stimulating RNA polymerase (RNAP) recycling in case of stress conditions such as supercoiled DNA or high salt concentrations. Probably acts by releasing the RNAP, when it is trapped or immobilized on tightly supercoiled DNA. Does not activate transcription on linear DNA. Probably not involved in DNA rep…	KL | L
MG28_md_2_NODE_256_length_5705_cov_10.717699_2	6.6E-27	VOG05428	95	95	no_annote	no_annote	no_annot	no_annote
MG28_md_2_NODE_256_length_5705_cov_10.717699_3	2.6E-235	VOG00090	1550	1484	Catalyzes the reduction of ribonucleotides to deoxyribonucleotides. May function to provide a pool of deoxyribonucleotide precursors for DNA repair during oxygen limitation and or for immediate growth after restoration of oxygen | Negatively regulates transcription of bacterial ribonucleotide reductase nrd genes and operons by binding to NrdR- boxes | TSCPD domain | Probably involved in ribonucle…	U | F | FL | L | H | K	PF02867 | PF00317 | PF03477	PFL-like; Ribonuc_red_lgC; Ribonucleotide reductase, barrel domain | ; Ribonuc_red_lgN; Ribonucleotide reductase, all-alpha domain | ; ATP-cone; ATP cone domain
MG28_md_2_NODE_262_length_5678_cov_8.674551_6	2.4E-125	VOG00433	1102	876	Catalyzes the reductive methylation of 2'-deoxyuridine- 5'-monophosphate (dUMP) to 2'-deoxythymidine-5'-monophosphate (dTMP) while utilizing 5,10-methylenetetrahydrofolate (mTHF) as the methyl donor and reductant in the reaction, yielding dihydrofolate (DHF) as a by-product. This enzymatic reaction provides an intracellular de novo source of dTMP, an essential precursor for DNA biosynthesis | Cat…	H | F	PF00303	; Thymidylat_synt; Thymidylate synthase
MG28_md_2_NODE_266_length_5662_cov_14.610844_3	2.9E-40	VOG06227	6	4	Belongs to the N(4) N(6)-methyltransferase family | methylase | unknown | unknown | methylase	H | S | L	no_annot	no_annote
MG28_md_2_NODE_272_length_5637_cov_12.342530_2	3.2E-15	VOG00288	187	153	Serine aminopeptidase, S33 | hydrolase activity, acting on ester bonds | hydrolases or acyltransferases (alpha beta hydrolase superfamily) | hydrolases or acyltransferases (alpha beta hydrolase superfamily) | thiolester hydrolase activity | Transfers an acetyl group from acetyl-CoA to L- homoserine, forming acetyl-L-homoserine | regulation of endocannabinoid signaling pathway | Alpha/beta hydrola…	IQ | C | E | M | Q | S | EH | O | L | I | J	PF12697 | PF00561 | PF12146	AB_hydrolase; Abhydrolase_6; Alpha/beta hydrolase family | AB_hydrolase; Abhydrolase_1; alpha/beta hydrolase fold | AB_hydrolase; Hydrolase_4; Serine aminopeptidase, S33
MG28_md_2_NODE_272_length_5637_cov_12.342530_3	1.5E-41	VOG00027	827	315	Protein tyrosine kinase | Protein tyrosine kinase | protein serine/threonine kinase activity | protein serine/threonine kinase activity | unknown | Receptor serine/threonine kinase | Required for the formation of a threonylcarbamoyl group on adenosine at position 37 (t(6)A37) in tRNAs that read codons beginning with adenine. Is a component of the KEOPS complex that is probably involved in the tra…	E | NU | L | GM | T | H | IQ | Q | C | S | CO | BQ | O | G | P | KLT | U | F | M | B | A | Z | I | J | K	PF00069 | PF12849 | PF07714 | PF00211	PKinase; Pkinase; Protein kinase domain | PBP; PBP_like_2; PBP superfamily domain | PKinase; Pkinase_Tyr; Protein tyrosine kinase | Nucleot_cyclase; Guanylate_cyc; Adenylate and Guanylate cyclase catalytic domain
MG28_md_2_NODE_278_length_5595_cov_6.105235_2	6.4e-09	VOG01834	27	27	no_annote	no_annote	no_annot	no_annote
MG28_md_2_NODE_278_length_5595_cov_6.105235_6	2.6E-22	VOG07553	292	292	ribose phosphate diphosphokinase activity | Involved in the biosynthesis of the central metabolite phospho-alpha-D-ribosyl-1-pyrophosphate (PRPP) via the transfer of pyrophosphoryl group from ATP to 1-hydroxyl of ribose-5-phosphate (Rib-5-P) | Involved in the biosynthesis of the central metabolite phospho-alpha-D-ribosyl-1-pyrophosphate (PRPP) via the transfer of pyrophosphoryl group from ATP to …	EF | F	PF00156	PRTase-like; Pribosyltran; Phosphoribosyl transferase domain
MG28_md_2_NODE_281_length_5587_cov_8.858641_2	3.5E-25	VOG00492	12	12	unknown | unknown | unknown	S	PF04519 | PF13884	; Bactofilin; Polymer-forming cytoskeletal | ; Peptidase_S74; Chaperone of endosialidase
MG28_md_2_NODE_281_length_5587_cov_8.858641_3	7.5E-20	VOG01803	83	82	General factor that plays a role in the activation of archaeal genes transcribed by RNA polymerase. Binds specifically to the TATA box promoter element which lies close to the position of transcription initiation	K	PF00352	TBP-like; TBP; Transcription factor TFIID (or TATA-binding protein, TBP)
MG28_md_2_NODE_281_length_5587_cov_8.858641_5	8.9E-35	VOG09992	29	29	no_annote	no_annote	no_annot	no_annote
MG28_md_2_NODE_284_length_5580_cov_13.594751_3	3.1e-05	VOG00022	204	165	no_annote	no_annote	no_annot	no_annote
MG28_md_2_NODE_284_length_5580_cov_13.594751_7	6E-45	VOG02597	66	49	ADP-ribosylglycohydrolase | ADP-ribosylglycohydrolase | poly(ADP-ribose) glycohydrolase activity | ADP-ribosylglycohydrolase | ADP-ribosylglycohydrolase | ADP-ribosylglycohydrolase | PFAM ADP-ribosylation Crystallin J1 | ADP-ribosylglycohydrolase | ADP-ribosylglycohydrolase	S | O	PF03747	; ADP_ribosyl_GH; ADP-ribosylglycohydrolase
MG28_md_2_NODE_308_length_5434_cov_7.219186_1	1.4E-44	VOG06004	39	36	DNA repair and recombination protein | Transcription regulator that activates transcription by stimulating RNA polymerase (RNAP) recycling in case of stress conditions such as supercoiled DNA or high salt concentrations. Probably acts by releasing the RNAP, when it is trapped or immobilized on tightly supercoiled DNA. Does not activate transcription on linear DNA. Probably not involved in DNA rep…	KL | L
MG28_md_2_NODE_308_length_5434_cov_7.219186_2	6.4E-25	VOG07404	2787	2200	DNA repair and recombination protein | Transcription regulator that activates transcription by stimulating RNA polymerase (RNAP) recycling in case of stress conditions such as supercoiled DNA or high salt concentrations. Probably acts by releasing the RNAP, when it is trapped or immobilized on tightly supercoiled DNA. Does not activate transcription on linear DNA. Probably not involved in DNA rep…	KL | L
MG28_md_2_NODE_308_length_5434_cov_7.219186_6	1.8E-19	VOG00014	271	44	unknown | sphingolipid delta-4 desaturase activity | protein ubiquitination | protein kinase binding | Leucine Rich repeat | histone binding | norepinephrine secretion | unknown | DNA damage response, detection of DNA damage | unknown | post-chaperonin tubulin folding pathway | Leucine Rich repeats (2 copies) | unknown | unknown | unknown | unknown | unknown | cell adhesion involved in heart morp…	E | KLT | S | B | A | P | L | T | I | DZ	PF12799 | PF13855	LRR; LRR_4; Leucine Rich repeats (2 copies) | LRR; LRR_8; Leucine rich repeat
MG28_md_2_NODE_315_length_5396_cov_7.723834_1	1.1e-05	VOG06004	39	36	Possesses two activities a DNA synthesis (polymerase) and an exonucleolytic activity that degrades single-stranded DNA in the 3'- to 5'-direction. Has a template-primer preference which is characteristic of a replicative DNA polymerase | unknown | DNA packaging | Possesses two activities a DNA synthesis (polymerase) and an exonucleolytic activity that degrades single-stranded DNA in the 3'- to 5'…	S | L	PF05204 | PF05203	Homing_endonuc; Hom_end; Homing endonuclease | H-int; Hom_end_hint; Hom_end-associated Hint
MG28_md_2_NODE_315_length_5396_cov_7.723834_5	4.8E-57	VOG00091	55	35	Protein tyrosine kinase | Protein tyrosine kinase | G-protein coupled receptor kinase activity | Serine threonine protein kinase | peptidyl-serine phosphorylation | regulation of mRNA 3'-UTR binding | coreceptor activity involved in Wnt signaling pathway, planar cell polarity pathway | protein kinase activity | mitogen-activated protein kinase kinase | protein serine/threonine kinase activity | p…	IQ | Q | E | KLT | M | S | U | F | B | BQ | O | G | H | T | I | Z | J | L	PF00069 | PF07714	PKinase; Pkinase; Protein kinase domain | PKinase; Pkinase_Tyr; Protein tyrosine kinase
MG28_md_2_NODE_335_length_5289_cov_12.804547_1	1.9E-34	VOG00177	995	985	no_annote	no_annote	no_annot	no_annote
MG28_md_2_NODE_335_length_5289_cov_12.804547_2	1.3E-39	VOG02081	6	6	helicase activity | histone H2A-H2B dimer displacement | Type III restriction enzyme res subunit | Type III restriction enzyme, res subunit | Transcription regulator that activates transcription by stimulating RNA polymerase (RNAP) recycling in case of stress conditions such as supercoiled DNA or high salt concentrations. Probably acts by releasing the RNAP, when it is trapped or immobilized on t…	E | KL | S | L	PF00176 | PF00271 | PF04851	P-loop_NTPase; SNF2_N; SNF2 family N-terminal domain | P-loop_NTPase; Helicase_C; Helicase conserved C-terminal domain | P-loop_NTPase; ResIII; Type III restriction enzyme, res subunit
MG28_md_2_NODE_343_length_5251_cov_8.790223_6	1.4E-18	VOG07843	5	5	unknown | deoxyribonuclease II activity | PFAM Deoxyribonuclease II | Deoxyribonuclease II	S | L	PF03265	; DNase_II; Deoxyribonuclease II
MG28_md_2_NODE_348_length_5220_cov_13.123330_3	6.4E-44	VOG00068	983	957	dUTP metabolic process | dUTPase | dUTP diphosphatase activity	F	PF00692	dUTPase; dUTPase; dUTPase
MG28_md_2_NODE_348_length_5220_cov_13.123330_5	3.4e-05	VOG10745	18	18
MG28_md_2_NODE_353_length_5197_cov_12.596655_1	1.4e-06	VOG01296	75	75	Stabilizes TBP binding to an archaeal box-A promoter. Also responsible for recruiting RNA polymerase II to the pre- initiation complex (DNA-TBP-TFIIB) | TBP-class protein binding | RNA polymerase III type 3 promoter DNA binding	K	PF00382	Cyclin; TFIIB; Transcription factor TFIIB repeat
MG28_md_2_NODE_353_length_5197_cov_12.596655_2	9.9E-18	VOG00862	50	25	no_annote	no_annote	no_annot	no_annote
MG28_md_2_NODE_353_length_5197_cov_12.596655_3	2.6E-36	VOG04255	32	29	that it carries out the mismatch recognition step. This protein has a weak ATPase activity | This protein is involved in the repair of mismatches in DNA | mitochondrial DNA repair | Component of the post-replicative DNA mismatch repair system (MMR) | DNA mismatch repair protein | mismatched DNA binding | chiasma assembly | that it carries out the mismatch recognition step. This protein has a weak…	L	PF00488	P-loop_NTPase; MutS_V; MutS domain V
MG28_md_2_NODE_390_length_5068_cov_9.456812_1	8.7E-38	VOG00125	118	90	Glycosyltransferase | Glycosyl transferases group 1 | glycogen (starch) synthase activity | COG0438 Glycosyltransferase | Glycosyltransferase | PFAM Glycosyl transferase, group 1 | PFAM Glycosyl transferases group 1 | PFAM Glycosyl transferase, group 1	M | G	PF00534	GT-B; Glycos_transf_1; Glycosyl transferases group 1
MG28_md_2_NODE_390_length_5068_cov_9.456812_3	8.7e-05	VOG00027	827	315	cellular response to bisphenol A | protein serine/threonine kinase activity | protein serine/threonine kinase activity | protein serine/threonine kinase activity | protein serine/threonine kinase activity | cyclin-dependent protein serine/threonine kinase activity | cyclin-dependent protein serine/threonine kinase activity | MAP kinase kinase kinase activity | protein serine/threonine kinase acti…	T | IQ | KLT | G	PF00069	PKinase; Pkinase; Protein kinase domain
MG28_md_2_NODE_407_length_5006_cov_8.328015_1	1.9E-21	VOG03140	24	24	no_annote	no_annote	no_annot	no_annote
MG28_md_2_NODE_407_length_5006_cov_8.328015_2	2.9E-92	VOG03066	137	116	Poxvirus Late Transcription Factor VLTF3 like	S	PF04947	; Pox_VLTF3; Poxvirus Late Transcription Factor VLTF3 like
MG28_md_2_NODE_4_length_20654_cov_12.854313_6					no_annote	no_annote	no_annot	no_annote
MG28_md_2_NODE_4_length_20654_cov_12.854313_10					no_annote	no_annote	no_annot	no_annote
MG28_md_2_NODE_4_length_20654_cov_12.854313_12					no_annote	no_annote	no_annot	no_annote
MG28_md_2_NODE_7_length_18828_cov_11.685453_4					no_annote	no_annote	no_annot	no_annote
MG28_md_2_NODE_8_length_18777_cov_12.626001_1					unknown	S	no_annot	no_annote
MG28_md_2_NODE_8_length_18777_cov_12.626001_3					no_annote	no_annote	no_annot	no_annote
MG28_md_2_NODE_8_length_18777_cov_12.626001_4					membrane | EamA-like transporter family | COG0697 Permeases of the drug metabolite transporter (DMT) superfamily | of the drug metabolite transporter (DMT) superfamily | EamA-like transporter family	S | EG	PF00892	DMT; EamA; EamA-like transporter family
MG28_md_2_NODE_8_length_18777_cov_12.626001_10					no_annote	no_annote	no_annot	no_annote
MG28_md_2_NODE_10_length_15889_cov_11.774094_4					no_annote	no_annote	no_annot	no_annote
MG28_md_2_NODE_10_length_15889_cov_11.774094_6					MYND finger | MYND finger | unknown | CS domain | unknown | MYND finger | unknown | MYND finger | MYND finger | MYND finger | MYND finger | MYND finger | unknown | MYND finger | MYND finger | MYND finger | unknown | unknown | unknown | MYND finger | MYND finger | MYND finger | MYND finger | MYND finger | MYND finger | MYND finger | MYND finger | regulation of smoothened signaling pathway	Q | S	PF01753	TRASH; zf-MYND; MYND finger
MG28_md_2_NODE_10_length_15889_cov_11.774094_9					no_annote	no_annote	no_annot	no_annote
MG28_md_2_NODE_18_length_12257_cov_12.203901_1					no_annote	no_annote	no_annot	no_annote
MG28_md_2_NODE_18_length_12257_cov_12.203901_5					no_annote	no_annote	no_annot	no_annote
MG28_md_2_NODE_21_length_12073_cov_11.532701_3					no_annote	no_annote	no_annot	no_annote
MG28_md_2_NODE_24_length_11824_cov_11.464016_1					Acyltransferase | unknown | metallopeptidase activity | unknown | unknown	M | S	PF04519	; Bactofilin; Polymer-forming cytoskeletal
MG28_md_2_NODE_24_length_11824_cov_11.464016_2					no_annote	no_annote	no_annot	no_annote
MG28_md_2_NODE_24_length_11824_cov_11.464016_6					unknown	S	PF03031	HAD; NIF; NLI interacting factor-like phosphatase
MG28_md_2_NODE_24_length_11824_cov_11.464016_9					no_annote	no_annote	no_annot	no_annote
MG28_md_2_NODE_24_length_11824_cov_11.464016_13					no_annote	no_annote	no_annot	no_annote
MG28_md_2_NODE_24_length_11824_cov_11.464016_15					positive regulation of cell-substrate adhesion | protein heterotrimerization | biological adhesion | Collagen triple helix repeat (20 copies) | Complement component C1q domain. | Complement component C1q domain. | unknown | unknown | Collagen triple helix repeat (20 copies) | complement activation, classical pathway | ferritin receptor activity | unknown | positive regulation of adiponectin secre…	S | U | O | L | D | K	PF01391	; Collagen; Collagen triple helix repeat (20 copies)
MG28_md_2_NODE_24_length_11824_cov_11.464016_17					no_annote	no_annote	no_annot	no_annote
MG28_md_2_NODE_32_length_9855_cov_12.486837_2					no_annote	no_annote	no_annot	no_annote
MG28_md_2_NODE_34_length_9845_cov_8.230950_1					HAD-superfamily hydrolase subfamily IA, variant 3 | protein-glucosylgalactosylhydroxylysine glucosidase activity | Glycosyl hydrolase family 65 central catalytic domain | hydrolase, family 65, central catalytic	M | G	PF03632	6_Hairpin; Glyco_hydro_65m; Glycosyl hydrolase family 65 central catalytic domain
MG28_md_2_NODE_34_length_9845_cov_8.230950_5					no_annote	no_annote	no_annot	no_annote
MG28_md_2_NODE_34_length_9845_cov_8.230950_6					no_annote	no_annote	no_annot	no_annote
MG28_md_2_NODE_41_length_9084_cov_13.192491_1					no_annote	no_annote	no_annot	no_annote
MG28_md_2_NODE_41_length_9084_cov_13.192491_3					no_annote	no_annote	no_annot	no_annote
MG28_md_2_NODE_41_length_9084_cov_13.192491_5					transferase activity, transferring glycosyl groups | cysteine-type endopeptidase activity | homocysteine catabolic process	E | O	PF00112 | PF03051	Peptidase_CA; Peptidase_C1; Papain family cysteine protease | Peptidase_CA; Peptidase_C1_2; Peptidase C1-like family
MG28_md_2_NODE_45_length_8971_cov_13.340624_6					no_annote	no_annote	no_annot	no_annote
MG28_md_2_NODE_50_length_8744_cov_7.816780_7					transferase activity, transferring glycosyl groups | cysteine-type endopeptidase activity | homocysteine catabolic process	E | O	PF00112 | PF03051	Peptidase_CA; Peptidase_C1; Papain family cysteine protease | Peptidase_CA; Peptidase_C1_2; Peptidase C1-like family
MG28_md_2_NODE_59_length_8579_cov_12.725481_6					peptidase inhibitor activity	ADK	PF00188	CAP; CAP; Cysteine-rich secretory protein family
MG28_md_2_NODE_68_length_8259_cov_8.030717_6					no_annote	no_annote	no_annot	no_annote
MG28_md_2_NODE_69_length_8253_cov_12.205416_1					glutathione transferase activity | Belongs to the GST superfamily | glutathione transferase activity	O	PF02798 | PF14497	Thioredoxin; GST_N; Glutathione S-transferase, N-terminal domain | GST_C; GST_C_3; Glutathione S-transferase, C-terminal domain
MG28_md_2_NODE_79_length_7963_cov_12.177795_3					no_annote	no_annote	no_annot	no_annote
MG28_md_2_NODE_84_length_7794_cov_8.900892_6					HAD-superfamily hydrolase subfamily IA, variant 3 | protein-glucosylgalactosylhydroxylysine glucosidase activity | Glycosyl hydrolase family 65 central catalytic domain | hydrolase, family 65, central catalytic	M | G	PF03632	6_Hairpin; Glyco_hydro_65m; Glycosyl hydrolase family 65 central catalytic domain
MG28_md_2_NODE_107_length_7185_cov_12.221879_6					no_annote	no_annote	no_annot	no_annote
MG28_md_2_NODE_107_length_7185_cov_12.221879_7					Poly(ADP-ribose) polymerase catalytic domain | Poly(ADP-ribose) polymerase catalytic domain | WWE domain | Poly(ADP-ribose) polymerase catalytic domain | unknown | Poly (ADP-ribose) polymerase | Poly(ADP-ribose) polymerase catalytic domain	H | E | S	PF00644	ADP-ribosyl; PARP; Poly(ADP-ribose) polymerase catalytic domain
MG28_md_2_NODE_108_length_7179_cov_8.681218_1					no_annote	no_annote	no_annot	no_annote
MG28_md_2_NODE_109_length_7146_cov_12.097730_1					no_annote	no_annote	no_annot	no_annote
MG28_md_2_NODE_115_length_7054_cov_12.608801_6					no_annote	no_annote	no_annot	no_annote
MG28_md_2_NODE_116_length_7043_cov_12.037064_2					no_annote	no_annote	no_annot	no_annote
MG28_md_2_NODE_116_length_7043_cov_12.037064_5					no_annote	no_annote	no_annot	no_annote
MG28_md_2_NODE_119_length_6991_cov_9.180075_1					HAD-superfamily hydrolase subfamily IA, variant 3 | protein-glucosylgalactosylhydroxylysine glucosidase activity | Glycosyl hydrolase family 65 central catalytic domain | hydrolase, family 65, central catalytic	M | G	PF03632	6_Hairpin; Glyco_hydro_65m; Glycosyl hydrolase family 65 central catalytic domain
MG28_md_2_NODE_119_length_6991_cov_9.180075_5					membrane | EamA-like transporter family | COG0697 Permeases of the drug metabolite transporter (DMT) superfamily | of the drug metabolite transporter (DMT) superfamily | EamA-like transporter family	S | EG	PF00892	DMT; EamA; EamA-like transporter family
MG28_md_2_NODE_122_length_6976_cov_7.498627_1					no_annote	no_annote	no_annot	no_annote
MG28_md_2_NODE_138_length_6766_cov_6.141708_8					no_annote	no_annote	no_annot	no_annote
MG28_md_2_NODE_140_length_6745_cov_12.826158_4					positive regulation of cell-substrate adhesion | biological adhesion | hyaluronic acid binding | cell wall organization | EMI domain | epithelial cell proliferation | toll-like receptor 3 signaling pathway | skeletal system development | amyloid-beta clearance | Link (Hyaluronan-binding) | angiogenesis | structural constituent of cuticle | positive regulation of cholesterol storage | complement a…	M | S | U | L | D | K	PF00193 | PF01391	C_Lectin; Xlink; Extracellular link domain | ; Collagen; Collagen triple helix repeat (20 copies)
MG28_md_2_NODE_141_length_6738_cov_12.231633_5					no_annote	no_annote	no_annot	no_annote
MG28_md_2_NODE_183_length_6275_cov_17.491801_1					no_annote	no_annote	no_annot	no_annote
MG28_md_2_NODE_193_length_6167_cov_12.705334_2					no_annote	no_annote	no_annot	no_annote
MG28_md_2_NODE_193_length_6167_cov_12.705334_5					no_annote	no_annote	no_annot	no_annote
MG28_md_2_NODE_197_length_6155_cov_12.447213_2					HAD-superfamily hydrolase subfamily IA, variant 3 | protein-glucosylgalactosylhydroxylysine glucosidase activity | Glycosyl hydrolase family 65 central catalytic domain | hydrolase, family 65, central catalytic	M | G	PF03632	6_Hairpin; Glyco_hydro_65m; Glycosyl hydrolase family 65 central catalytic domain
MG28_md_2_NODE_220_length_5983_cov_13.107456_2					no_annote	no_annote	no_annot	no_annote
MG28_md_2_NODE_220_length_5983_cov_13.107456_5					SNAP receptor activity	U	no_annot	no_annote
MG28_md_2_NODE_240_length_5846_cov_9.305992_4					Methyltransferase domain	M	PF13578	NADP_Rossmann; Methyltransf_24; Methyltransferase domain
MG28_md_2_NODE_240_length_5846_cov_9.305992_5					no_annote	no_annote	no_annot	no_annote
MG28_md_2_NODE_278_length_5595_cov_6.105235_7					no_annote	no_annote	no_annot	no_annote
MG28_md_2_NODE_278_length_5595_cov_6.105235_8					peptidase inhibitor activity	ADK	PF00188	CAP; CAP; Cysteine-rich secretory protein family
MG28_md_2_NODE_315_length_5396_cov_7.723834_4					no_annote	no_annote	no_annot	no_annote
MG28_md_2_NODE_315_length_5396_cov_7.723834_7					DNA topoisomerase type II (ATP-hydrolyzing) activity | DNA topoisomerase II activity	L	PF02518	His_Kinase_A; HATPase_c; Histidine kinase-, DNA gyrase B-, and HSP90-like ATPase
MG28_md_2_NODE_348_length_5220_cov_13.123330_2					no_annote	no_annote	no_annot	no_annote
MG28_md_2_NODE_407_length_5006_cov_8.328015_4					no_annote	no_annote	no_annot	no_annote
MG28_md_2_NODE_8_length_18777_cov_12.626001_5
MG28_md_2_NODE_18_length_12257_cov_12.203901_4
MG28_md_2_NODE_51_length_8700_cov_13.413071_1
MG28_md_2_NODE_72_length_8074_cov_6.510912_5
MG28_md_2_NODE_72_length_8074_cov_6.510912_6
MG28_md_2_NODE_108_length_7179_cov_8.681218_7
MG28_md_2_NODE_138_length_6766_cov_6.141708_7
MG28_md_2_NODE_193_length_6167_cov_12.705334_7
MG28_md_2_NODE_214_length_6043_cov_5.492485_2
MG28_md_3_NODE_1_length_41400_cov_20.900617_1	0.00032	VOG21592	5	5	1.1E-23	GVOGm1716	21	232
MG28_md_3_NODE_1_length_41400_cov_20.900617_2	4.8E-44	VOG05877	66	66	1.6E-51	GVOGm0152	903	228
MG28_md_3_NODE_1_length_41400_cov_20.900617_5	1.1E-19	VOG00862	50	25	5.1E-57	GVOGm0852	54	326
MG28_md_3_NODE_1_length_41400_cov_20.900617_7	9.7E-15	VOG28867	2	2	1.1E-34	GVOGm1027	25	131
MG28_md_3_NODE_1_length_41400_cov_20.900617_8	7.5E-48	VOG00027	827	315	3.7E-42	GVOGm0772	112	409.5
MG28_md_3_NODE_1_length_41400_cov_20.900617_10	2.1E-17	VOG09991	26	26	3.3E-42	GVOGm0151	287	135
MG28_md_3_NODE_1_length_41400_cov_20.900617_13	4.5E-25	VOG01928	12	11	2.1E-33	GVOGm0363	42	275.5
MG28_md_3_NODE_1_length_41400_cov_20.900617_15	2.8E-167	VOG00115	519	491	1.5E-271	GVOGm0095	987	932
MG28_md_3_NODE_1_length_41400_cov_20.900617_16	2.8E-193	VOG00419	909	846	0	GVOGm0054	1240	1288
MG28_md_3_NODE_1_length_41400_cov_20.900617_17	1.5E-48	VOG09245	80	80	9.1E-65	GVOGm0787	932	199
MG28_md_3_NODE_1_length_41400_cov_20.900617_18	5.2E-37	VOG07404	2787	2200	2.8E-128	GVOGm0020	2618	1043.5
MG28_md_3_NODE_1_length_41400_cov_20.900617_19	6.4E-64	VOG03272	103	100	2.5E-91	GVOGm0798	853	330
MG28_md_3_NODE_1_length_41400_cov_20.900617_22	8.2E-36	VOG06209	84	83	3.2E-70	GVOGm0086	781	306
MG28_md_3_NODE_1_length_41400_cov_20.900617_23	0	VOG00385	174	144	0	GVOGm0022	1532	1347
MG28_md_3_NODE_1_length_41400_cov_20.900617_24	9.7e-08	VOG18772	3	3	8.6E-24	GVOGm0735	697	193
MG28_md_3_NODE_1_length_41400_cov_20.900617_25	6.1E-29	VOG00625	81	80	1.3E-31	GVOGm0694	124	207
MG28_md_3_NODE_1_length_41400_cov_20.900617_29	0.00054	VOG34023	2	2	1.5E-54	GVOGm0685	93	352
MG28_md_3_NODE_1_length_41400_cov_20.900617_31	9e-06	VOG34021	2	2	1.8E-34	GVOGm0099	1294	288
MG28_md_3_NODE_1_length_41400_cov_20.900617_32	2.3E-17	VOG00439	61	59	7.2E-31	GVOGm0215	784	442
MG28_md_3_NODE_1_length_41400_cov_20.900617_35	2.1E-29	VOG09289	58	57	2.6E-40	GVOGm0263	899	172
MG28_md_3_NODE_1_length_41400_cov_20.900617_39	6.5E-37	VOG00177	995	985	1.9E-35	GVOGm0067	261	190
MG28_md_3_NODE_1_length_41400_cov_20.900617_40	1.7E-29	VOG09992	29	29	2.9E-49	GVOGm0106	773	185
MG28_md_3_NODE_2_length_34558_cov_21.136858_2	7.2E-10	VOG07420	50	46	1.9E-50	GVOGm0191	95	282
MG28_md_3_NODE_2_length_34558_cov_21.136858_3	2.6e-06	VOG03062	33	33	8E-35	GVOGm1720	65	313
MG28_md_3_NODE_2_length_34558_cov_21.136858_5	2E-19	VOG05530	11	9	2.3E-31	GVOGm0313	422	152
MG28_md_3_NODE_2_length_34558_cov_21.136858_11	1E-22	VOG03130	35	35	7E-35	GVOGm0311	699	197
MG28_md_3_NODE_2_length_34558_cov_21.136858_15	1.7E-95	VOG00787	126	121	4.4E-186	GVOGm0036	840	1150
MG28_md_3_NODE_2_length_34558_cov_21.136858_16	1.3E-39	VOG07404	2787	2200	2.2E-154	GVOGm0020	2618	1043.5
MG28_md_3_NODE_2_length_34558_cov_21.136858_17	5.3E-56	VOG07697	128	127	3.3E-84	GVOGm0083	843	271
MG28_md_3_NODE_2_length_34558_cov_21.136858_19	5.5e-06	VOG00478	58	58	4.7E-27	GVOG02023	12	171.5
MG28_md_3_NODE_2_length_34558_cov_21.136858_21	1.5E-18	VOG00862	50	25	1.6E-102	GVOGm0104	69	440
MG28_md_3_NODE_2_length_34558_cov_21.136858_22	7.6E-33	VOG06301	32	28	2.3E-57	GVOGm0153	658	476
MG28_md_3_NODE_2_length_34558_cov_21.136858_26	1.5E-120	VOG01887	6	5	1.9E-124	GVOGm0158	270	746
MG28_md_3_NODE_3_length_22625_cov_20.051794_2	8.9E-123	VOG00433	1102	876	3.3E-125	GVOGm0454	639	311
MG28_md_3_NODE_3_length_22625_cov_20.051794_3	1.3E-40	VOG00125	118	90	2.1E-141	GVOG06153	164	460.5
MG28_md_3_NODE_3_length_22625_cov_20.051794_6	3.1E-97	VOG03066	137	116	5.5E-46	GVOGm0890	27	148
MG28_md_3_NODE_3_length_22625_cov_20.051794_8	6.9E-67	VOG01296	75	75	2E-82	GVOGm0172	951	353
MG28_md_3_NODE_3_length_22625_cov_20.051794_10	2.2E-16	VOG00796	9	8	2.7E-18	GVOGm0144	68	174
MG28_md_3_NODE_3_length_22625_cov_20.051794_11	1.4e-08	VOG01296	75	75	1.4E-11	GVOGm0172	951	353
MG28_md_3_NODE_3_length_22625_cov_20.051794_15	2.7E-44	VOG04255	32	29	3.5E-99	GVOGm0250	581	587
MG28_md_3_NODE_3_length_22625_cov_20.051794_18	5.4e-07	VOG01808	23	20	2.7E-18	GVOG01379	8	963.5
MG28_md_3_NODE_3_length_22625_cov_20.051794_20	4.8e-07	VOG01199	23	23	9.3E-22	GVOGm1128	67	139
MG28_md_3_NODE_3_length_22625_cov_20.051794_22	1.1E-24	VOG00713	8	8	8.1E-57	GVOGm0949	63	360
MG28_md_3_NODE_3_length_22625_cov_20.051794_23	6.3E-34	VOG06297	33	30	3.9E-42	GVOGm0059	780	610
MG28_md_3_NODE_13_length_14262_cov_22.019286_1	1.1E-11	VOG00030	370	166	5.3E-16	GVOG04969	12	162
MG28_md_3_NODE_13_length_14262_cov_22.019286_2	1.4E-47	VOG03843	7	4	3.3E-70	GVOG08068	14	350.5
MG28_md_3_NODE_13_length_14262_cov_22.019286_4	3E-32	VOG04839	20	17	6E-50	GVOG09832	19	1308
MG28_md_3_NODE_13_length_14262_cov_22.019286_5	5.8E-19	VOG07399	1167	1156	4.1E-69	GVOG09736	294	273
MG28_md_3_NODE_13_length_14262_cov_22.019286_6	1.3E-16	VOG07404	2787	2200	8E-218	GVOG10018	15	755
MG28_md_3_NODE_13_length_14262_cov_22.019286_7	8.9E-86	VOG01456	1227	1200	3.1E-118	GVOGm1574	967	329
MG28_md_3_NODE_15_length_13399_cov_21.041891_1	6.9E-20	VOG01361	22	22	2.3E-46	GVOGm0451	682	262
MG28_md_3_NODE_15_length_13399_cov_21.041891_4	4E-286	VOG00385	174	144	0	GVOGm0022	1532	1347
MG28_md_3_NODE_15_length_13399_cov_21.041891_5	0.00018	VOG06069	17	17	7.4e-05	GVOGm1649	28	195
MG28_md_3_NODE_15_length_13399_cov_21.041891_9	1e-09	VOG06282	9	9	4.4E-19	GVOG12240	7	75
MG28_md_3_NODE_15_length_13399_cov_21.041891_11	5E-16	VOG02600	55	54	3.5E-28	GVOGm0041	862	182.5
MG28_md_3_NODE_15_length_13399_cov_21.041891_12	2.6E-54	VOG02649	113	92	3.3E-56	GVOGm0018	1007	300
MG28_md_3_NODE_15_length_13399_cov_21.041891_15	7.9E-13	VOG05522	4	4	7E-25	GVOG12725	734	78
MG28_md_3_NODE_15_length_13399_cov_21.041891_16	2.2E-32	VOG01100	172	144	1.2E-42	GVOGm0023	1028	1492
MG28_md_3_NODE_25_length_11517_cov_20.325772_2	0	VOG01356	839	462	0	GVOGm0461	973	1159
MG28_md_3_NODE_25_length_11517_cov_20.325772_4	6.5E-54	VOG03110	34	32	7.5E-140	GVOGm0082	268	553
MG28_md_3_NODE_25_length_11517_cov_20.325772_5	1.4e-08	VOG01871	7	6	3.4E-16	GVOG07554	24	581
MG28_md_3_NODE_25_length_11517_cov_20.325772_6	2.2e-09	VOG02816	74	73	8.4E-31	GVOGm0211	222	213
MG28_md_3_NODE_26_length_11454_cov_21.331959_1	2.4e-08	VOG22856	3	3
MG28_md_3_NODE_26_length_11454_cov_21.331959_2	2.8E-31	VOG01802	36	34	9.8E-74	GVOGm0471	830	371
MG28_md_3_NODE_26_length_11454_cov_21.331959_5	5.2E-15	VOG03269	92	81	6.4E-24	GVOGm0008	669	132
MG28_md_3_NODE_26_length_11454_cov_21.331959_8	3.1E-50	VOG01632	45	36	1.2E-59	GVOGm0055	115	278
MG28_md_3_NODE_26_length_11454_cov_21.331959_9	1.7e-07	VOG03269	92	81	5.2E-11	GVOGm0008	669	132
MG28_md_3_NODE_26_length_11454_cov_21.331959_10	0	VOG01100	172	144	0	GVOGm0023	1028	1492
MG28_md_3_NODE_58_length_8580_cov_8.085982_2	3.3E-16	VOG02600	55	54	1.7E-27	GVOGm0041	862	182.5
MG28_md_3_NODE_58_length_8580_cov_8.085982_3	6.3E-64	VOG02649	113	92	8.9E-66	GVOGm0018	1007	300
MG28_md_3_NODE_58_length_8580_cov_8.085982_6	4E-13	VOG05522	4	4	8E-25	GVOG12725	734	78
MG28_md_3_NODE_58_length_8580_cov_8.085982_7	0	VOG01100	172	144	0	GVOGm0023	1028	1492
MG28_md_3_NODE_65_length_8436_cov_20.154039_2	1.2E-28	VOG00789	112	52	1.2E-21	GVOGm0733	150	314
MG28_md_3_NODE_65_length_8436_cov_20.154039_7	2.4E-41	VOG01803	83	82	7.2E-57	GVOGm0056	936	339
MG28_md_3_NODE_65_length_8436_cov_20.154039_8	2.1E-68	VOG06297	33	30	4.1E-114	GVOGm0059	780	610
MG28_md_3_NODE_75_length_8017_cov_5.529766_2	6.7e-07	VOG34021	2	2	3.2E-34	GVOGm0099	1294	288
MG28_md_3_NODE_75_length_8017_cov_5.529766_3	1E-13	VOG00439	61	59	2E-28	GVOGm0215	784	442
MG28_md_3_NODE_75_length_8017_cov_5.529766_6	1.3E-31	VOG09289	58	57	3.4E-41	GVOGm0263	899	172
MG28_md_3_NODE_75_length_8017_cov_5.529766_10	1.6E-36	VOG00177	995	985	1.7E-34	GVOGm0067	261	190
MG28_md_3_NODE_75_length_8017_cov_5.529766_11	4.2E-30	VOG09992	29	29	1.4E-51	GVOGm0106	773	185
MG28_md_3_NODE_82_length_7855_cov_20.083590_1	0.00012	VOG06195	3	3	0.00026	GVOG01745	5	241
MG28_md_3_NODE_82_length_7855_cov_20.083590_2	6.8E-40	VOG28136	2	2	1.6E-78	GVOG06454	16	994.5
MG28_md_3_NODE_82_length_7855_cov_20.083590_4	2.9e-05	VOG00323	625	515	5.6e-05	GVOG09608	9	222
MG28_md_3_NODE_118_length_7003_cov_19.693293_2	0.0001	VOG02352	11	8	5e-08	GVOG09832	19	1308
MG28_md_3_NODE_118_length_7003_cov_19.693293_3	9.8e-06	VOG19590	5	5	8.2E-11	GVOG07458	11	114
MG28_md_3_NODE_118_length_7003_cov_19.693293_5	8.4E-30	VOG08031	30	29	2.3E-38	GVOGm0697	103	289
MG28_md_3_NODE_118_length_7003_cov_19.693293_6	1.7e-06	VOG05875	27	13	2.4E-19	GVOGm0206	431	304
MG28_md_3_NODE_126_length_6889_cov_19.007316_1	8.3e-07	VOG05745	4	3	1.9e-08	GVOGm0069	58	253.5
MG28_md_3_NODE_126_length_6889_cov_19.007316_5	1E-91	VOG06004	39	36	1E-70	GVOG10021	7	817
MG28_md_3_NODE_126_length_6889_cov_19.007316_6	3.1E-10	VOG03094	87	87	6.4E-22	GVOGm0356	245	78
MG28_md_3_NODE_137_length_6767_cov_20.675954_4	3.3e-09	VOG01834	27	27	3.3E-30	GVOGm0132	231	325
MG28_md_3_NODE_137_length_6767_cov_20.675954_5	5.3E-50	VOG03843	7	4	1.1E-72	GVOG08068	14	350.5
MG28_md_3_NODE_139_length_6747_cov_5.713837_1	2.9E-30	VOG01000	337	333	1.6E-57	GVOGm0031	865	431
MG28_md_3_NODE_139_length_6747_cov_5.713837_2	1.6E-13	VOG00841	62	53	2.1E-19	GVOGm0368	469	120
MG28_md_3_NODE_166_length_6486_cov_5.714663_1	6.3E-33	VOG07404	2787	2200	5.4E-119	GVOGm0020	2618	1043.5
MG28_md_3_NODE_166_length_6486_cov_5.714663_2	1.1E-47	VOG09245	80	80	8E-65	GVOGm0787	932	199
MG28_md_3_NODE_166_length_6486_cov_5.714663_3	3.1E-168	VOG00419	909	846	8E-278	GVOGm0054	1240	1288
MG28_md_3_NODE_184_length_6270_cov_5.065969_1	2.5E-16	VOG07404	2787	2200	1.5E-49	GVOGm0020	2618	1043.5
MG28_md_3_NODE_184_length_6270_cov_5.065969_2	7.5E-17	VOG07404	2787	2200	4.7E-91	GVOGm0020	2618	1043.5
MG28_md_3_NODE_184_length_6270_cov_5.065969_3	4.8E-90	VOG00787	126	121	6.8E-176	GVOGm0036	840	1150
MG28_md_3_NODE_192_length_6175_cov_21.828431_1	4.9E-18	VOG04663	53	52	5.1E-63	GVOGm0396	236	340
MG28_md_3_NODE_192_length_6175_cov_21.828431_3	2.5E-121	VOG00030	370	166	1.6E-127	GVOGm0003	2866	506
MG28_md_3_NODE_192_length_6175_cov_21.828431_5	1.8E-52	VOG00845	110	109	1E-57	GVOGm0014	892	321
MG28_md_3_NODE_192_length_6175_cov_21.828431_6	6.8e-06	VOG01212	25	25	9.2E-20	GVOGm0248	261	125
MG28_md_3_NODE_192_length_6175_cov_21.828431_8	3.2E-20	VOG31284	2	2	1.7E-28	GVOGm0882	56	822.5
MG28_md_3_NODE_328_length_5327_cov_21.658953_1	4.2E-32	VOG00139	37	35	1.2E-82	GVOGm1522	482	461
MG28_md_3_NODE_328_length_5327_cov_21.658953_3	1.9E-23	VOG01015	820	787	9.5E-30	GVOG12430	10	148.5
MG28_md_3_NODE_328_length_5327_cov_21.658953_4	3.2E-15	VOG02999	4	4	2.5E-30	GVOGm0203	320	473
MG28_md_3_NODE_379_length_5104_cov_20.657358_1	3.7E-15	VOG00257	25	17	7.1E-33	GVOGm0893	87	516
MG28_md_3_NODE_379_length_5104_cov_20.657358_3	1.1E-25	VOG00765	33	30	1.9E-31	GVOGm0346	257	277
MG28_md_3_NODE_379_length_5104_cov_20.657358_5	4E-20	VOG00841	62	53	1.8E-28	GVOGm0530	115	140
MG28_md_3_NODE_379_length_5104_cov_20.657358_6	1.9E-49	VOG01000	337	333	3.4E-78	GVOGm0031	865	431
MG28_md_3_NODE_379_length_5104_cov_20.657358_7	2E-12	VOG00841	62	53	8.5E-18	GVOGm0368	469	120
MG28_md_3_NODE_1_length_41400_cov_20.900617_20					1.1E-26	GVOGm0982	444	90
MG28_md_3_NODE_1_length_41400_cov_20.900617_21					1.9E-20	GVOG03072	40	439
MG28_md_3_NODE_2_length_34558_cov_21.136858_4
MG28_md_3_NODE_2_length_34558_cov_21.136858_8					3.6e-05	GVOG00319	7	192
MG28_md_3_NODE_3_length_22625_cov_20.051794_16					0.00028	GVOG07117	5	207
MG28_md_3_NODE_3_length_22625_cov_20.051794_21					9.6E-38	GVOGm1232	62	258.5
MG28_md_3_NODE_13_length_14262_cov_22.019286_3
MG28_md_3_NODE_26_length_11454_cov_21.331959_3					8E-18	GVOGm0982	444	90
MG28_md_3_NODE_126_length_6889_cov_19.007316_7					2.8E-22	GVOG03652	5	306
MG28_md_3_NODE_137_length_6767_cov_20.675954_3					1.5E-67	GVOG04441	67	459
MG28_md_3_NODE_139_length_6747_cov_5.713837_6					2E-25	GVOGm1651	18	396
MG28_md_3_NODE_1_length_41400_cov_20.900617_3					3.4E-19	GVOG06844	37	122
MG28_md_3_NODE_1_length_41400_cov_20.900617_12					1.4E-13	GVOG00127	7	444
MG28_md_3_NODE_1_length_41400_cov_20.900617_27					9.7e-08	GVOGm0077	364	287.5
MG28_md_3_NODE_1_length_41400_cov_20.900617_28					6.1e-07	GVOGm1428	30	126.5
MG28_md_3_NODE_1_length_41400_cov_20.900617_34					8.6e-06	GVOGm1733	67	324
MG28_md_3_NODE_1_length_41400_cov_20.900617_36					0.00076	GVOGm1102	66	203.5
MG28_md_3_NODE_1_length_41400_cov_20.900617_37					7.6E-28	GVOG01061	5	840
MG28_md_3_NODE_2_length_34558_cov_21.136858_6					2.4E-38	GVOGm0092	109	130
MG28_md_3_NODE_2_length_34558_cov_21.136858_7					3.6E-23	GVOG07251	6	116
MG28_md_3_NODE_2_length_34558_cov_21.136858_12					7.8e-05	GVOGm0095	987	932
MG28_md_3_NODE_2_length_34558_cov_21.136858_13					2.4E-15	GVOG08416	8	185
MG28_md_3_NODE_2_length_34558_cov_21.136858_23					3.8e-06	GVOGm1436	81	173
MG28_md_3_NODE_2_length_34558_cov_21.136858_27					2.3E-14	GVOGm0302	621	308
MG28_md_3_NODE_3_length_22625_cov_20.051794_5					1.2e-09	GVOG01444	5	943
MG28_md_3_NODE_3_length_22625_cov_20.051794_7					2.1E-13	GVOG06863	23	105
MG28_md_3_NODE_3_length_22625_cov_20.051794_17					9.1E-15	GVOG06966	56	126
MG28_md_3_NODE_3_length_22625_cov_20.051794_19					3E-12	GVOG07470	6	187.5
MG28_md_3_NODE_15_length_13399_cov_21.041891_6					5.3e-07	GVOGm0828	620	78
MG28_md_3_NODE_15_length_13399_cov_21.041891_10					1.6E-35	GVOGm0826	83	428
MG28_md_3_NODE_15_length_13399_cov_21.041891_13					0.00033	GVOGm0308	176	140.5
MG28_md_3_NODE_25_length_11517_cov_20.325772_8					1.1E-75	GVOGm0030	645	1880
MG28_md_3_NODE_26_length_11454_cov_21.331959_6					1.6e-09	GVOGm0423	66	184
MG28_md_3_NODE_26_length_11454_cov_21.331959_7					8.2E-39	GVOGm0338	651	395
MG28_md_3_NODE_58_length_8580_cov_8.085982_1					6.9E-39	GVOGm0826	83	428
MG28_md_3_NODE_58_length_8580_cov_8.085982_4					0.00066	GVOG11373	5	571
MG28_md_3_NODE_58_length_8580_cov_8.085982_8					6.9e-07	GVOGm0008	669	132
MG28_md_3_NODE_65_length_8436_cov_20.154039_4					9.5E-50	GVOGm0914	174	177
MG28_md_3_NODE_65_length_8436_cov_20.154039_5					4.1E-41	GVOG03032	41	638
MG28_md_3_NODE_65_length_8436_cov_20.154039_6					3.2e-05	GVOG07446	7	96
MG28_md_3_NODE_75_length_8017_cov_5.529766_5					3.8e-05	GVOGm1733	67	324
MG28_md_3_NODE_75_length_8017_cov_5.529766_7					3.7e-06	GVOGm1102	66	203.5
MG28_md_3_NODE_75_length_8017_cov_5.529766_8					1.6E-28	GVOG01061	5	840
MG28_md_3_NODE_118_length_7003_cov_19.693293_1					1.2E-11	GVOGm0030	645	1880
MG28_md_3_NODE_118_length_7003_cov_19.693293_4					7.3E-21	GVOGm0397	98	162
MG28_md_3_NODE_126_length_6889_cov_19.007316_4					4.7e-05	GVOG09195	17	233
MG28_md_3_NODE_137_length_6767_cov_20.675954_6					6E-10	GVOGm1341	36	117.5
MG28_md_3_NODE_137_length_6767_cov_20.675954_7					1.7E-10	GVOGm1341	36	117.5
MG28_md_3_NODE_139_length_6747_cov_5.713837_4					2.5E-55	GVOG02042	36	371
MG28_md_3_NODE_192_length_6175_cov_21.828431_4					3E-29	GVOG00172	11	188
MG28_md_3_NODE_274_length_5617_cov_7.293420_3					3.5e-05	GVOG13956	19	350
MG28_md_3_NODE_328_length_5327_cov_21.658953_5					6.3E-22	GVOGm0333	100	317
MG3_md_12_NODE_162_length_64056_cov_17.881111_1	1.1E-35	RNA_pol_Rpb1_2	PF00623.23	RNA polymerase Rpb1, domain 2	COG0086 | KOG0261 | 2QPYA | KOG0262 | 2QXV6 | KOG3108 | KOG0260 | KOG1715 | 2RUNJ | KOG4539 | arCOG04257 | arCOG04256 | 2R24A	DNA-dependent RNA polymerase catalyzes the transcription of DNA into RNA using the four ribonucleoside triphosphates as substrates | DNA-directed 5'-3' RNA polymerase activity | DNA-directed 5'-3' RNA polymerase activity | negative regulation of protein localization to nucleolus | RNA polymerase I subunit A N-terminus | DNA metabolic process | DNA-directed 5'-3' RNA polymerase activity | structur…	J | K | L	PF00623 | PF04997
MG3_md_12_NODE_162_length_64056_cov_17.881111_3	1.5E-34	RNA_pol_Rpb1_5	PF04998.20	RNA polymerase Rpb1, domain 5	2RUNJ | KOG3690 | KOG0260 | KOG0262 | KOG1715 | 2R24A | COG0086 | 2QPYA | KOG2618 | KOG4539 | KOG0261 | 2QXV6 | KOG0214 | arCOG04256 | arCOG04257 | KOG3108	RNA polymerase I subunit A N-terminus | peptidyl-dipeptidase activity | DNA-directed 5'-3' RNA polymerase activity | negative regulation of protein localization to nucleolus | structural constituent of ribosome | RNA polymerase Rpb1, domain 2 | DNA-dependent RNA polymerase catalyzes the transcription of DNA into RNA using the four ribonucleoside triphosphates as substrates | DNA-directed 5'-3' RN…	J | M | K | O | L	PF00623 | PF04990 | PF04992 | PF05000 | PF04997 | PF04983 | PF04998
MG3_md_12_NODE_162_length_64056_cov_17.881111_4	1.4E-24	Bro-N	PF02498.20	BRO family, N-terminal domain	COG3617	BRO family, N-terminal domain	K	PF02498 | PF10544
MG3_md_12_NODE_162_length_64056_cov_17.881111_5	2.5e-06	Bro-N	PF02498.20	BRO family, N-terminal domain
MG3_md_12_NODE_162_length_64056_cov_17.881111_7	5.5E-11	Peptidase_S74	PF13884.9	Chaperone of endosialidase	KOG3661 | 2QSRN	DNA-binding transcription factor activity | Chaperone of endosialidase	S | L	PF13884
MG3_md_12_NODE_162_length_64056_cov_17.881111_8	4.9E-13	Shufflon_N	PF04917.15	Bacterial shufflon protein, N-terminal constant region	KOG3661 | 2QSRN	DNA-binding transcription factor activity | Chaperone of endosialidase	S | L	PF13884
MG3_md_12_NODE_162_length_64056_cov_17.881111_9	7.3E-10	RNA_pol_Rpb5_C	PF01191.22	RNA polymerase Rpb5, C-terminal domain	arCOG04258 | KOG3218	DNA-dependent RNA polymerase catalyzes the transcription of DNA into RNA using the four ribonucleoside triphosphates as substrates | DNA-directed 5'-3' RNA polymerase activity	K	PF01191
MG3_md_12_NODE_162_length_64056_cov_17.881111_10	7.6e-09	YqaJ	PF09588.13	YqaJ-like viral recombinase domain	COG5377	YqaJ viral recombinase family	L	PF09588
MG3_md_12_NODE_162_length_64056_cov_17.881111_13	4.6e-06	Peptidase_C48	PF02902.22	Ulp1 protease family, C-terminal catalytic domain	2TJPD	unknown	S	PF02902
MG3_md_12_NODE_162_length_64056_cov_17.881111_20	1.9e-07	AP_endonuc_2	PF01261.27	Xylose isomerase-like TIM barrel	COG0648 | arCOG01895 | arCOG01894 | KOG3997	Endonuclease IV plays a role in DNA repair. It cleaves phosphodiester bonds at apurinic or apyrimidinic sites (AP sites) to produce new 5'-ends that are base-free deoxyribose 5-phosphate residues. It preferentially attacks modified AP sites created by bleomycin and neocarzinostatin | PFAM Xylose isomerase domain protein TIM barrel | Endonuclease IV plays a role in DNA repair. It cleaves phosphodi…	L | G	PF01261
MG3_md_12_NODE_162_length_64056_cov_17.881111_22	5.3E-85	Thymidylat_synt	PF00303.22	Thymidylate synthase	COG0207 | arCOG03214 | KOG0673 | KOG1324	Catalyzes the reductive methylation of 2'-deoxyuridine- 5'-monophosphate (dUMP) to 2'-deoxythymidine-5'-monophosphate (dTMP) while utilizing 5,10-methylenetetrahydrofolate (mTHF) as the methyl donor and reductant in the reaction, yielding dihydrofolate (DHF) as a by-product. This enzymatic reaction provides an intracellular de novo source of dTMP, an essential precursor for DNA biosynthesis | Cat…	H | F	PF00303
MG3_md_12_NODE_162_length_64056_cov_17.881111_24	7.4e-06	NUDIX	PF00293.31	NUDIX domain	2S9V3 | 2SYFG | 2S6AN | KOG2937 | arCOG01078	unknown | NUDIX domain | NUDIX domain | m7G(5')pppN diphosphatase activity | COG0494 NTP pyrophosphohydrolases including oxidative damage repair enzymes	S | L	PF00293
MG3_md_12_NODE_162_length_64056_cov_17.881111_27	2.6E-23	PNK3P	PF08645.14	Polynucleotide kinase 3 phosphatase	arCOG01041 | COG0241 | KOG2134 | COG4639	PFAM Chromatin associated protein KTI12 | D,D-heptose 1,7-bisphosphate phosphatase | DNA-3'-diphospho-5'-guanosine diphosphatase | AAA domain	Q | E | F	PF08645 | PF13671
MG3_md_12_NODE_162_length_64056_cov_17.881111_29	4.4e-08	TFIIS_C	PF01096.21	Transcription factor S-II (TFIIS)	KOG2906 | KOG2907 | arCOG00579 | KOG1105	termination of RNA polymerase III transcription | termination of RNA polymerase I transcription | Belongs to the archaeal rpoM eukaryotic RPA12 RPB9 RPC11 RNA polymerase family | transcription, DNA-templated	K	PF01096 | PF07500
MG3_md_12_NODE_162_length_64056_cov_17.881111_30	3.2E-19	ResIII	PF04851.18	Type III restriction enzyme, res subunit	arCOG00876 | COG1061 | 2QT4U | COG4096 | arCOG00877 | KOG1123 | COG3886 | COG4889 | COG0537 | KOG1001 | arCOG00874 | COG4951 | COG0553 | arCOG07871 | arCOG00881	PFAM helicase domain protein | Type III restriction enzyme res subunit | DEAD DEAH box helicase | Type I site-specific restriction-modification system, R (Restriction) subunit and related | DEAD DEAH box helicase domain protein | ATP-dependent DNA helicase activity | PLD-like domain | helicase | adenosine 5'-monophosphoramidase activity | helicase activity | COG1061 DNA or RNA helicases of superf…	FG | KL | L	PF04851 | PF00270
MG3_md_12_NODE_162_length_64056_cov_17.881111_32	4.5E-17	RNase_H	PF00075.27	RNase H	COG0328 | COG3341 | KOG3752	RNA-DNA hybrid ribonuclease activity | Caulimovirus viroplasmin | RNA-DNA hybrid ribonuclease activity	L	PF00075
MG3_md_12_NODE_162_length_64056_cov_17.881111_33	1.4e-05	mRNA_cap_enzyme	PF01331.22	mRNA capping enzyme, catalytic domain	KOG1975 | KOG2386 | 2T08I	mRNA (guanine-N7-)-methyltransferase activity | mRNA guanylyltransferase activity | mRNA capping enzyme	A | J | S	PF01331 | PF03291
MG3_md_12_NODE_162_length_64056_cov_17.881111_34	8E-13	RNase_T	PF00929.27	Exonuclease	COG0847 | COG2176 | arCOG05109 | 2SEQ8 | COG3530 | COG5018	DNA polymerase III is a complex, multichain enzyme responsible for most of the replicative synthesis in bacteria. The epsilon subunit contain the editing function and is a proofreading 3'-5' exonuclease | DNA-directed DNA polymerase activity | PFAM Exonuclease, RNase T and DNA polymerase III | DNA-directed DNA polymerase activity | Putative quorum-sensing-regulated virulence factor | Exonuclease	L	PF00929
MG3_md_12_NODE_162_length_64056_cov_17.881111_41	4.8E-12	ResIII	PF04851.18	Type III restriction enzyme, res subunit	COG0553 | 2SZJE | COG1061 | KOG1000 | KOG1001 | COG4096 | 2STY7	Transcription regulator that activates transcription by stimulating RNA polymerase (RNAP) recycling in case of stress conditions such as supercoiled DNA or high salt concentrations. Probably acts by releasing the RNAP, when it is trapped or immobilized on tightly supercoiled DNA. Does not activate transcription on linear DNA. Probably not involved in DNA repair | unknown | Type III restriction en…	KL | S | L	PF04851 | PF00271
MG3_md_12_NODE_162_length_64056_cov_17.881111_43	4E-15	Hom_end_hint	PF05203.19	Hom_end-associated Hint	arCOG03146 | 2QUGM | arCOG03154 | 2SEJ0 | arCOG03145 | COG3780	Possesses two activities a DNA synthesis (polymerase) and an exonucleolytic activity that degrades single-stranded DNA in the 3'- to 5'-direction. Has a template-primer preference which is characteristic of a replicative DNA polymerase | Homing endonuclease | Produces ATP from ADP in the presence of a proton gradient across the membrane. The archaeal alpha chain is a catalytic subunit | unknown |…	S | L	PF05203 | PF05204
MG3_md_12_NODE_162_length_64056_cov_17.881111_46	1.5e-09	Helicase_C	PF00271.34	Helicase conserved C-terminal domain	KOG0389 | KOG0387 | COG1061 | 2STY7 | COG0553 | KOG4439 | KOG0390 | 2SZJE | KOG1001 | KOG1002 | KOG1000	helicase activity | histone H2A-H2B dimer displacement | Type III restriction enzyme res subunit | Type III restriction enzyme, res subunit | Transcription regulator that activates transcription by stimulating RNA polymerase (RNAP) recycling in case of stress conditions such as supercoiled DNA or high salt concentrations. Probably acts by releasing the RNAP, when it is trapped or immobilized on t…	E | KL | S | L	PF00176 | PF00271 | PF04851
MG3_md_12_NODE_162_length_64056_cov_17.881111_53	1E-95	Ribonuc_red_sm	PF00268.24	Ribonucleotide reductase, small chain	KOG1567 | arCOG03658 | COG0208	ribonucleoside-diphosphate reductase activity | COG0208 Ribonucleotide reductase, beta subunit | Provides the precursors necessary for DNA synthesis. Catalyzes the biosynthesis of deoxyribonucleotides from the corresponding ribonucleotides	K | F	PF00268
MG3_md_12_NODE_162_length_64056_cov_17.881111_55	1.4E-18	Ank_2	PF12796.10	Ankyrin repeats (3 copies)	KOG0509 | 2SRQ2 | 2RWHZ | 2RRY2 | 2SJHA | 2SAG5 | 2R9KB | 2SH8P | 2RYI8 | 2SJ13 | 2T3X2 | 2SS4J | 2RF76 | KOG2421 | KOG4214 | 2T3DQ | 2SKKU | 2SXCF | 2RRVB | 2RGC3 | 2T3YD | 2SND2 | 2RZCC | 2RYJM | KOG4369 | 2TE8H | 2SSN2 | 2S01I | 2R3RD | 2SUEX | 2RRX6 | 2RVX8 | KOG0503 | 2RUUR | KOG4412 | 2RT4Z | KOG0510 | 2T1I4 | 2RS00 | KOG0502 | 2RRV9 | 2RRY9 | 2SPFS | 2SXYB | KOG0508 | 2T3QX | 2SZ34 | 2S08F…	protein-cysteine S-palmitoyltransferase activity | ankyrin repeats | Ankyrin repeats (3 copies) | unknown | unknown | unknown | Ankyrin repeats (many copies) | Ankyrin repeats (3 copies) | unknown | Ankyrin repeats (many copies) | unknown | Ankyrin repeats (3 copies) | unknown | glycerophosphocholine phosphodiesterase activity | regulation of barbed-end actin filament capping | Ankyrin repeats (m…	C | S | U | EJ | BQ | L | Z | I | J	PF13637 | PF12796 | PF13857 | PF13606
MG3_md_12_NODE_355_length_40095_cov_16.585290_1	0.00047	IBR	PF01485.24	IBR domain, a half RING-finger domain
MG3_md_12_NODE_355_length_40095_cov_16.585290_4	0.00085	RNase_Y_N	PF12072.11	RNase Y N-terminal region
MG3_md_12_NODE_355_length_40095_cov_16.585290_9	1.6E-24	Topoisom_I	PF01028.23	Eukaryotic DNA topoisomerase I, catalytic core	arCOG08649 | COG3569 | KOG0981	DNA Topoisomerase I (eukaryota) | DNA Topoisomerase | DNA topoisomerase type I activity	L	PF01028
MG3_md_12_NODE_355_length_40095_cov_16.585290_12	0.00093	Orf78	PF06024.15	Orf78 (ac78)	no_annot	no_annote	no_annote	no_annot
MG3_md_12_NODE_355_length_40095_cov_16.585290_16	1e-09	Aminotran_5	PF00266.22	Aminotransferase class-V	arCOG00065 | COG2166 | arCOG02077 | COG1104 | KOG1549 | arCOG00066 | COG0520 | KOG2142	COG0520 Selenocysteine lyase | iron-sulfur cluster assembly | Suf system fes assembly protein | cysteine desulfurase activity | cysteine desulfurase activity | Master enzyme that delivers sulfur to a number of partners involved in Fe-S cluster assembly, tRNA modification or cofactor biosynthesis. Catalyzes the removal of elemental sulfur atoms from cysteine to produce alanine. Functions as a sulf…	C | E	PF00266
MG3_md_12_NODE_355_length_40095_cov_16.585290_20	2.7E-45	PIF1	PF05970.17	PIF1-like helicase	COG0507 | COG4955 | KOG0987 | 2SCDQ | 2RRFY | 2SP1Z | COG0632 | 2SX1A | 2SF99 | 2T2JI | 2SWCW | COG1112 | arCOG00792 | 2SRZ9	A helicase nuclease that prepares dsDNA breaks (DSB) for recombinational DNA repair. Binds to DSBs and unwinds DNA via a highly rapid and processive ATP-dependent bidirectional helicase activity. Unwinds dsDNA until it encounters a Chi (crossover hotspot instigator) sequence from the 3' direction. Cuts ssDNA a few nucleotides 3' to the Chi site. The properties and activities of the enzyme are cha…	S | L | F	PF13245 | PF05970 | PF13604
MG3_md_12_NODE_355_length_40095_cov_16.585290_27	1.6E-27	Pox_VLTF3	PF04947.17	Poxvirus Late Transcription Factor VLTF3 like	2SBBB	Poxvirus Late Transcription Factor VLTF3 like	S	PF04947
MG3_md_12_NODE_355_length_40095_cov_16.585290_30	2.7E-11	D5_N	PF08706.14	D5 N terminal like	2T6XR | 2S45Q | COG3378 | arCOG06914	unknown | D5 N terminal like | Phage plasmid primase P4 family | Phage plasmid primase, P4	S | KL	PF08706 | PF08707
MG3_md_12_NODE_355_length_40095_cov_16.585290_32	0.00012	RNA_pol_Rpb6	PF01192.25	RNA polymerase Rpb6	2S3YG | KOG3405 | arCOG01268	RNA polymerase Rpb6 | DNA-directed 5'-3' RNA polymerase activity | DNA-dependent RNA polymerase catalyzes the transcription of DNA into RNA using the four ribonucleoside triphosphates as substrates	K	PF01192
MG3_md_12_NODE_355_length_40095_cov_16.585290_35	6.2E-35	Poly_A_pol_cat	PF19244.2	Poly(A) polymerase catalytic subunit	no_annot	no_annote	no_annote	no_annot
MG3_md_12_NODE_355_length_40095_cov_16.585290_36	8.6E-10	TFIIB	PF00382.22	Transcription factor TFIIB repeat	arCOG01981 | KOG1597 | KOG1598	Stabilizes TBP binding to an archaeal box-A promoter. Also responsible for recruiting RNA polymerase II to the pre- initiation complex (DNA-TBP-TFIIB) | TBP-class protein binding | RNA polymerase III type 3 promoter DNA binding	K	PF00382
MG3_md_12_NODE_355_length_40095_cov_16.585290_38	1.3E-15	Evr1_Alr	PF04777.16	Erv1 / Alr family	KOG3355	flavin-linked sulfhydryl oxidase activity	O	PF04777
MG3_md_12_NODE_355_length_40095_cov_16.585290_40	0.00027	zf-C3HC4_3	PF13920.9	Zinc finger, C3HC4 type (RING finger)	KOG4628 | 2SC5Q | KOG0802 | KOG0298	protein modification by small protein conjugation or removal | unknown | protein polyubiquitination | ATP binding	KL | O	PF13639 | PF00097
MG3_md_12_NODE_597_length_29290_cov_18.939011_4	3.6e-06	Glyco_hydro_18	PF00704.31	Glycosyl hydrolases family 18	arCOG07840 | 2R96A | COG3469 | 2S4VE	protein contain chitin-binding domain type 3 | unknown | chitinase activity | unknown	S | G	PF00704
MG3_md_12_NODE_597_length_29290_cov_18.939011_6	5.9e-07	zf-C2H2	PF00096.29	Zinc finger, C2H2 type	no_annot	no_annote	no_annote	no_annot
MG3_md_12_NODE_597_length_29290_cov_18.939011_7	3e-06	zf-C2H2	PF00096.29	Zinc finger, C2H2 type
MG3_md_12_NODE_597_length_29290_cov_18.939011_9	8.1E-15	AAA	PF00004.32	ATPase family associated with various cellular activities (AAA)	COG3780 | KOG0899 | arCOG03145 | COG0466 | 2QUGM | KOG2004 | 2SEJ0 | arCOG02161	DNA packaging | structural constituent of ribosome | Possesses two activities a DNA synthesis (polymerase) and an exonucleolytic activity that degrades single-stranded DNA in the 3'- to 5'-direction. Has a template-primer preference which is characteristic of a replicative DNA polymerase | ATP-dependent serine protease that mediates the selective degradation of mutant and abnormal proteins as wel…	J | S | L | O	PF05203 | PF14528 | PF05204 | PF00004
MG3_md_12_NODE_597_length_29290_cov_18.939011_12	2.5e-09	AAA_23	PF13476.9	AAA domain	COG0420 | COG1408 | arCOG00397 | arCOG00368	3'-5' exonuclease activity | metallophosphoesterase | Part of the Rad50 Mre11 complex, which is involved in the early steps of DNA double-strand break (DSB) repair. The complex may facilitate opening of the processed DNA ends to aid in the recruitment of HerA and NurA. Mre11 binds to DSB ends and has both double-stranded 3'-5' exonuclease activity and single- stranded endonuclease activity | Part…	M | L	PF13476 | PF00149
MG3_md_12_NODE_597_length_29290_cov_18.939011_15	5.6E-18	PRA-PH	PF01503.20	Phosphoribosyl-ATP pyrophosphohydrolase	COG4696 | 2ST5W | 32WTH | 33RTU	Protein conserved in bacteria | Phosphoribosyl-ATP pyrophosphohydrolase | Phosphoribosyl-ATP pyrophosphohydrolase | Phosphoribosyl-ATP pyrophosphohydrolase	J | S	PF01503
MG3_md_12_NODE_597_length_29290_cov_18.939011_23	2.1e-05	Ank_2	PF12796.10	Ankyrin repeats (3 copies)	KOG0509 | 2RVX8 | 2R4UA | 2SDMN | 2SVAA | 34C7U | KOG4591 | 2SRQ2 | 2RGQE | 2RRX6 | COG5627 | 2T3YD | 2RRV9 | KOG2209 | 2RWHZ | 2QQG5 | 2RFD6 | 2SND2 | KOG1734 | KOG0676 | 2RX9V | 30QRS | 2S93D | 2R9KB | 2RCYK | 2SH8P | KOG0503 | 2RS4T | 2RUUR | 2QUEG | KOG0507 | 2QQ0K | 2SWW7 | 2RYI8 | 2SGQS | 2ZI8S | 2TDA9 | KOG0505 | 2RRVB | 2SJ13 | 2SSN2 | KOG4412 | 2T3IC | 2SDGK | KOG3609 | 2S7RX | 2RT4Z | 2…	protein-cysteine S-palmitoyltransferase activity | Ankyrin repeats (many copies) | Ankyrin repeats (many copies) | Ankyrin repeat | Ankyrin repeats (3 copies) | Ankyrin repeats (3 copies) | positive regulation of pinocytosis | ankyrin repeats | unknown | unknown | protein ubiquitination | unknown | Ankyrin repeats (many copies) | lipid transport | Ankyrin repeats (3 copies) | face morphogenesis |…	DTZ | C | Q | KLT | S | U | EJ | BQ | L | O | G | Z | I | T | K | J	PF13857 | PF12796 | PF13606 | PF00023 | PF13637
MG3_md_12_NODE_597_length_29290_cov_18.939011_27	0.00054	MAP65_ASE1	PF03999.15	Microtubule associated protein (MAP65/ASE1 family)
MG3_md_12_NODE_742_length_25404_cov_19.667561_1	8.9e-06	HATPase_c	PF02518.29	Histidine kinase-, DNA gyrase B-, and HSP90-like ATPase	KOG0355 | COG0188 | KOG0896 | KOG2793 | arCOG04367 | COG0187 | arCOG04371	DNA topoisomerase type II (ATP-hydrolyzing) activity | A type II topoisomerase that negatively supercoils closed circular double-stranded (ds) DNA in an ATP-dependent manner to modulate DNA topology and maintain chromosomes in an underwound state. Negative supercoiling favors strand separation, and DNA replication, transcription, recombination and repair, all of which involve strand separation. A…	O | L | K	PF00204 | PF01751 | PF02518 | PF00521 | PF16898
MG3_md_12_NODE_742_length_25404_cov_19.667561_4	1.4E-14	DNA_pol_B_thumb	PF14791.9	DNA polymerase beta thumb	arCOG00305 | COG1796 | KOG2534 | KOG4799	DNA polymerase IV (family X) | DNA polymerase | DNA polymerase | structural constituent of ribosome	J | L	PF10391 | PF14792 | PF14716 | PF14791
MG3_md_12_NODE_742_length_25404_cov_19.667561_6	9E-18	Lipase_3	PF01764.28	Lipase (class 3)	2SE6D | 2S209 | 2SVUX | COG3675 | 2S90Y | 2QU4P | 2S1XT | KOG2088 | 2T0TR | 2SCWW | COG5153 | KOG4569 | 2SD22	Lipase (class 3) | Lipase (class 3) | Lipase (class 3) | Pfam Lipase (class 3) | unknown | lipid metabolic process | Lipase (class 3) | retrograde trans-synaptic signaling by lipid | Lipase (class 3) | Lipase (class 3) | cell wall organization | lipid metabolic process | Lipase (class 3)	S | O | G | I | J | IU	PF01764
MG3_md_12_NODE_742_length_25404_cov_19.667561_8	7e-05	Acetyltransf_1	PF00583.28	Acetyltransferase (GNAT) family	arCOG00844 | arCOG00834 | arCOG00833 | COG1246 | arCOG00826	COG0454 Histone acetyltransferase HPA2 and related acetyltransferases | COG0454 Histone acetyltransferase HPA2 and related acetyltransferases | PFAM GCN5-related N-acetyltransferase | Belongs to the acetyltransferase family. ArgA subfamily | COG0454 Histone acetyltransferase HPA2 and related acetyltransferases	C | E | K	PF00583 | PF13673 | PF13508
MG3_md_12_NODE_742_length_25404_cov_19.667561_13	2.7E-12	PAN_1	PF00024.29	PAN domain
MG3_md_12_NODE_742_length_25404_cov_19.667561_20	0.00037	B_lectin	PF01453.27	D-mannose binding lectin	2RSP9 | 2S3Q7 | 318UI | 2S40P | 2RSSN | 32BFK | 2SGQP | 2SBNK | 2SWQZ | 2S2JF | 2T40S | 2ZHTU	Bulb-type mannose-specific lectin | Bulb-type mannose-specific lectin | Bulb-type mannose-specific lectin | D-mannose binding lectin | Bulb-type mannose-specific lectin | Bulb-type mannose-specific lectin | Bulb-type mannose-specific lectin | Bulb-type mannose-specific lectin | D-mannose binding lectin | Bulb-type mannose-specific lectin | unknown | Bulb-type mannose-specific lectin	Z | S	no_annot
MG3_md_12_NODE_909_length_22573_cov_16.259748_4	1e-09	Peptidase_C1	PF00112.26	Papain family cysteine protease	arCOG03614 | COG4870 | 2S8PN | arCOG03607 | 33VMF | KOG1543 | 2SA06 | KOG1542	Papain family cysteine protease | transferase activity, transferring glycosyl groups | Belongs to the peptidase C1 family | Papain family cysteine protease | unknown | cysteine-type peptidase activity | Belongs to the peptidase C1 family | Belongs to the peptidase C1 family	S | O	PF00112
MG3_md_12_NODE_909_length_22573_cov_16.259748_5	1.6e-07	ERCC4	PF02732.18	ERCC4 domain	arCOG00872 | KOG2379 | arCOG04206 | COG1948	DEAD DEAH box helicase domain protein | 3'-flap endonuclease activity | ERCC4 domain protein | resolution of meiotic recombination intermediates	L	PF02732
MG3_md_12_NODE_909_length_22573_cov_16.259748_7	7.1E-18	OrfB_Zn_ribbon	PF07282.14	Putative transposase DNA-binding domain	arCOG00683 | 2SI53 | arCOG00679 | 2SNY1 | 2RE8X | arCOG00680 | 2RH0T | 2SC3Z | COG0675 | 2S61S | arCOG00684	Transposase, is605 orfb family | unknown | Transposase, IS605 OrfB family | unknown | Putative transposase DNA-binding domain | stress-induced mitochondrial fusion | Putative transposase DNA-binding domain | Putative transposase DNA-binding domain | Transposase, IS605 OrfB family | transposition | Transposase, is605 orfb family	S | L	PF07282
MG3_md_12_NODE_909_length_22573_cov_16.259748_8	4.4e-05	dCMP_cyt_deam_1	PF00383.26	Cytidine and deoxycytidylate deaminase zinc-binding region	no_annot	no_annote	no_annote
MG3_md_12_NODE_909_length_22573_cov_16.259748_9	1.7e-08	DEAD	PF00270.32	DEAD/DEAH box helicase	KOG3373 | KOG3250 | COG1204 | KOG0922 | KOG1741 | KOG0921 | KOG4607 | KOG4714 | KOG0926 | KOG4149 | KOG0924 | COG1643 | KOG0923 | KOG0187 | KOG4207 | KOG3424 | KOG4627 | KOG3400 | KOG0925 | KOG0920	glycine decarboxylation via glycine cleavage system | protein deneddylation | response to ionizing radiation | helicase activity | structural constituent of ribosome | positive regulation of polysome binding | structural constituent of ribosome | mRNA transport | ATP-dependent RNA helicase | protein transport | ATP-dependent RNA helicase activity | Atp-dependent helicase | ATP-dependent RNA helic…	E | U | O | L | I | J | K	PF00270 | PF00271
MG3_md_12_NODE_909_length_22573_cov_16.259748_12	0.00017	AAA_29	PF13555.9	P-loop containing region of AAA domain				no_annot
MG3_md_12_NODE_909_length_22573_cov_16.259748_25	2.3e-07	F-box-like	PF12937.10	F-box-like	no_annot	no_annote	no_annote	PF12937 | PF00646
MG3_md_12_NODE_1227_length_18097_cov_15.395688_1	5.3E-52	DNA_topoisoIV	PF00521.23	DNA gyrase/topoisomerase IV, subunit A	KOG0355 | COG0188 | KOG0896 | KOG2793 | arCOG04367 | COG0187 | arCOG04371	DNA topoisomerase type II (ATP-hydrolyzing) activity | A type II topoisomerase that negatively supercoils closed circular double-stranded (ds) DNA in an ATP-dependent manner to modulate DNA topology and maintain chromosomes in an underwound state. Negative supercoiling favors strand separation, and DNA replication, transcription, recombination and repair, all of which involve strand separation. A…	O | L | K	PF00204 | PF01751 | PF02518 | PF00521 | PF16898
MG3_md_12_NODE_1227_length_18097_cov_15.395688_4	1.5E-14	DNA_ligase_A_M	PF01068.24	ATP dependent DNA ligase domain	2QTYC | KOG0966 | COG1793 | 2RICY | arCOG01347 | 2RZEM | COG3285	DNA ligase OB-like domain | DNA ligase | dna ligase | DNA ligase OB-like domain | DNA ligase that seals nicks in double-stranded DNA during DNA replication, DNA recombination and DNA repair | ATP dependent DNA ligase domain | dna ligase	S | L | F	PF01068 | PF14743
MG3_md_12_NODE_1227_length_18097_cov_15.395688_6	6.1E-13	Bro-N	PF02498.20	BRO family, N-terminal domain
MG3_md_12_NODE_1227_length_18097_cov_15.395688_8	2.3e-05	HD	PF01966.25	HD domain	2TM7R | 2S0QA | 2QSR7 | arCOG01860 | COG1418	unknown | Metal dependent phosphohydrolases with conserved 'HD' motif. | Metal dependent phosphohydrolases with conserved 'HD' motif. | HD superfamily hydrolase | mRNA catabolic process	FJ | S	no_annot
MG3_md_12_NODE_1227_length_18097_cov_15.395688_9	0.00026	HD	PF01966.25	HD domain	2TM7R | 2S0QA | 2QSR7 | arCOG01860 | COG1418	unknown | Metal dependent phosphohydrolases with conserved 'HD' motif. | Metal dependent phosphohydrolases with conserved 'HD' motif. | HD superfamily hydrolase | mRNA catabolic process	FJ | S	no_annot
MG3_md_12_NODE_1227_length_18097_cov_15.395688_10	2.8E-73	UvdE	PF03851.17	UV-endonuclease UvdE	2QTMI | COG4294 | arCOG01898	mitochondrial DNA repair | response to UV | UV-endonuclease UvdE	L	PF03851
MG3_md_12_NODE_1227_length_18097_cov_15.395688_11	2.7E-12	Bro-N	PF02498.20	BRO family, N-terminal domain
MG3_md_12_NODE_1642_length_14395_cov_15.604742_1	2.9E-18	Ank_2	PF12796.10	Ankyrin repeats (3 copies)	KOG0509 | 2RVX8 | 2R4UA | 2SDMN | 2SVAA | 34C7U | KOG4591 | 2SRQ2 | 2RGQE | 2RRX6 | COG5627 | 2T3YD | 2RRV9 | KOG2209 | 2RWHZ | 2QQG5 | 2RFD6 | 2SND2 | KOG1734 | KOG0676 | 2RX9V | 30QRS | 2S93D | 2R9KB | 2RCYK | 2SH8P | KOG0503 | 2RS4T | 2RUUR | 2QUEG | KOG0507 | 2QQ0K | 2SWW7 | 2RYI8 | 2SGQS | 2ZI8S | 2TDA9 | KOG0505 | 2RRVB | 2SJ13 | 2SSN2 | KOG4412 | 2T3IC | 2SDGK | KOG3609 | 2S7RX | 2RT4Z | 2…	protein-cysteine S-palmitoyltransferase activity | Ankyrin repeats (many copies) | Ankyrin repeats (many copies) | Ankyrin repeat | Ankyrin repeats (3 copies) | Ankyrin repeats (3 copies) | positive regulation of pinocytosis | ankyrin repeats | unknown | unknown | protein ubiquitination | unknown | Ankyrin repeats (many copies) | lipid transport | Ankyrin repeats (3 copies) | face morphogenesis |…	DTZ | C | Q | KLT | S | U | EJ | BQ | L | O | G | Z | I | T | K | J	PF13857 | PF12796 | PF13606 | PF00023 | PF13637
MG3_md_12_NODE_1642_length_14395_cov_15.604742_2	1.3e-05	DUF3447	PF11929.11	Domain of unknown function (DUF3447)	KOG0509 | 2RVX8 | 2R4UA | 2SDMN | 2SVAA | 34C7U | KOG4591 | 2SRQ2 | 2RGQE | 2RRX6 | COG5627 | 2T3YD | 2RRV9 | KOG2209 | 2RWHZ | 2QQG5 | 2RFD6 | 2SND2 | KOG1734 | KOG0676 | 2RX9V | 30QRS | 2S93D | 2R9KB | 2RCYK | 2SH8P | KOG0503 | 2RS4T | 2RUUR | 2QUEG | KOG0507 | 2QQ0K | 2SWW7 | 2RYI8 | 2SGQS | 2ZI8S | 2TDA9 | KOG0505 | 2RRVB | 2SJ13 | 2SSN2 | KOG4412 | 2T3IC | 2SDGK | KOG3609 | 2S7RX | 2RT4Z | 2…	protein-cysteine S-palmitoyltransferase activity | Ankyrin repeats (many copies) | Ankyrin repeats (many copies) | Ankyrin repeat | Ankyrin repeats (3 copies) | Ankyrin repeats (3 copies) | positive regulation of pinocytosis | ankyrin repeats | unknown | unknown | protein ubiquitination | unknown | Ankyrin repeats (many copies) | lipid transport | Ankyrin repeats (3 copies) | face morphogenesis |…	DTZ | C | Q | KLT | S | U | EJ | BQ | L | O | G | Z | I | T | K | J	PF13857 | PF12796 | PF13606 | PF00023 | PF13637
MG3_md_12_NODE_1642_length_14395_cov_15.604742_6	1.1e-09	Metallophos	PF00149.31	Calcineurin-like phosphoesterase	COG2129 | 2RZN8 | 2QPJI | COG1408 | 2T2XP | 2SGCF | 2SENC | COG0622 | 2S7EP | 2S3SZ	metallophosphoesterase | Calcineurin-like phosphoesterase | Calcineurin-like phosphoesterase | metallophosphoesterase | Calcineurin-like phosphoesterase | unknown | Calcineurin-like phosphoesterase | Phosphoesterase | Calcineurin-like phosphoesterase | Calcineurin-like phosphoesterase superfamily domain	T | M | S | L	PF00149 | PF12850
MG3_md_12_NODE_1928_length_12501_cov_15.484493_1	3.1E-20	Cupin_8	PF13621.9	Cupin-like domain	KOG2132 | COG2850 | KOG2918 | 2SF2F | 2QT8Y | KOG2508	tRNAPhe (7-(3-amino-3-carboxypropyl)wyosine37-C2)-hydroxylase activity | peptidyl-arginine hydroxylation | protein C-terminal leucine carboxyl O-methyltransferase activity | Cupin-like domain | Cupin-like domain | Cupin-like domain	IQ | S | U | P	PF13621
MG3_md_12_NODE_1928_length_12501_cov_15.484493_6	1.2E-14	Ricin_B_lectin	PF00652.25	Ricin-type beta-trefoil lectin domain	2RWHS | KOG3736 | KOG3738	Ricin-type beta-trefoil lectin domain-like | Polypeptide N-acetylgalactosaminyltransferase | polypeptide N-acetylgalactosaminyltransferase activity	M | S	PF14200 | PF00652
MG3_md_12_NODE_1994_length_12252_cov_16.569156_1	7.7E-11	NAD_binding_8	PF13450.9	NAD(P)-binding Rossmann-like domain	KOG1276 | COG1231 | arCOG01522 | KOG0029 | arCOG01521 | COG0665 | COG1233 | COG1232 | COG3349	Catalyzes the 6-electron oxidation of protoporphyrinogen-IX to form protoporphyrin-IX | oxidoreductase activity | Protoporphyrinogen oxidase | oxidoreductase activity | COG1233 Phytoene dehydrogenase and related proteins | tRNA (5-methylaminomethyl-2-thiouridylate)-methyltransferase activity | COG1233 Phytoene dehydrogenase and related | Catalyzes the 6-electron oxidation of protoporphyrinogen-IX…	H | Q | E | CH	PF13450 | PF01593
MG3_md_12_NODE_1994_length_12252_cov_16.569156_2	1E-41	Pkinase	PF00069.28	Protein kinase domain	2SGTC | 2QTYM | KOG0986 | arCOG03682 | KOG0606 | KOG0669 | KOG4475 | KOG2345 | KOG1006 | KOG0589 | KOG0601 | KOG4717 | KOG1167 | KOG0576 | KOG0583 | 2QUAH | KOG4278 | 2QUXB | KOG0197 | KOG2137 | KOG4279 | KOG0664 | KOG1187 | KOG1240 | 2R6K4 | KOG4236 | KOG0193 | KOG1165 | KOG0671 | KOG1033 | KOG2052 | 2QTAM | KOG0585 | KOG0663 | 2QWQH | KOG0666 | KOG0201 | KOG0593 | KOG0605 | KOG0598 | 2QPSF | 2Q…	Protein tyrosine kinase | Protein tyrosine kinase | G-protein coupled receptor kinase activity | Serine threonine protein kinase | peptidyl-serine phosphorylation | regulation of mRNA 3'-UTR binding | coreceptor activity involved in Wnt signaling pathway, planar cell polarity pathway | protein kinase activity | mitogen-activated protein kinase kinase | protein serine/threonine kinase activity | p…	IQ | Q | E | KLT | M | S | U | F | B | BQ | O | G | H | T | I | Z | J | L	PF00069 | PF07714
MG3_md_12_NODE_1994_length_12252_cov_16.569156_5	2.5E-10	XPG_I	PF00867.21	XPG I-region	2SWDP | arCOG04050 | 2QQRA | KOG2519 | KOG2518 | KOG2520 | 2QVHA	unknown | Structure-specific nuclease with 5'-flap endonuclease and 5'-3' exonuclease activities involved in DNA replication and repair. During DNA replication, cleaves the 5'-overhanging flap structure that is generated by displacement synthesis when DNA polymerase encounters the 5'-end of a downstream Okazaki fragment. Binds the unpaired 3'-DNA end and kinks the DNA to facilitate 5' cleavage sp…	S | L	PF00752 | PF00867
MG3_md_12_NODE_1994_length_12252_cov_16.569156_8	8.1E-19	Pox_MCEL	PF03291.19	mRNA capping enzyme	KOG1975 | KOG2386 | 2T08I	mRNA (guanine-N7-)-methyltransferase activity | mRNA guanylyltransferase activity | mRNA capping enzyme	A | J | S	PF01331 | PF03291
MG3_md_12_NODE_2012_length_12171_cov_15.156487_1	3.4E-39	DNA_pol_B	PF00136.24	DNA polymerase family B	arCOG15272 | arCOG00328 | KOG0969 | KOG4198 | COG0417 | KOG0970 | KOG0968	SMART DNA-directed DNA polymerase B | DNA polymerase | DNA replication proofreading | chloroplast mRNA modification | DNA replication proofreading | leading strand elongation | DNA polymerase activity	ADK | L	PF03104 | PF00136
MG3_md_12_NODE_2012_length_12171_cov_15.156487_4	7.9e-08	WLM	PF08325.13	WLM domain	2SWUG	unknown	S	PF08325
MG3_md_12_NODE_2691_length_9500_cov_18.811329_1	0.00032	Ank_2	PF12796.10	Ankyrin repeats (3 copies)	2RRV9 | 2RUUR | 2SND2 | 2T21M | 2R3RD | 2R8GF | 2RVX8 | 2RYI8 | 2RRVB | 2T3MA | 2SSN2 | 2SRQ2 | 2S08F | KOG0508 | 2RRX6 | 2T3X2 | 2T3QX | 2T3IC | 2T1I4 | 2RS00 | 2RGC3 | 2T3YD | 2RRZR | 2RRY1 | 2RRY9 | 2SA56 | 2SJ13 | 2RWHZ | 2RRY2 | 2T3DQ | 2SUEX | 2SJHA | KOG0502 | 2SPFS | 2RT4Z | 2SS4J | 2RF76 | 2RZCC | 2SSDP | 2RYJM | 2RSTC | 2SZ34 | 2RWSN | 2RYD6 | 2R9KB | 2SH8P | 2SKKU | 2TE8H | 2SXCF | 2SA…	Ankyrin repeats (many copies) | Ankyrin repeats (many copies) | Ankyrin repeats (many copies) | unknown | unknown | Ankyrin repeats (many copies) | Ankyrin repeats (many copies) | unknown | Ankyrin repeats (many copies) | Ankyrin repeats (3 copies) | unknown | ankyrin repeats | Ankyrin repeats (many copies) | EP4 subtype prostaglandin E2 receptor binding | unknown | unknown | unknown | unknown | …	J | S | L	PF13606 | PF13857 | PF12796 | PF13637
MG3_md_12_NODE_2691_length_9500_cov_18.811329_2	1.5e-06	Ank_2	PF12796.10	Ankyrin repeats (3 copies)	KOG0509 | 2SRQ2 | 2RWHZ | 2RRY2 | 2SJHA | 2SAG5 | 2R9KB | 2SH8P | 2RYI8 | 2SJ13 | 2T3X2 | 2SS4J | 2RF76 | KOG2421 | KOG4214 | 2T3DQ | 2SKKU | 2SXCF | 2RRVB | 2RGC3 | 2T3YD | 2SND2 | 2RZCC | 2RYJM | KOG4369 | 2TE8H | 2SSN2 | 2S01I | 2R3RD | 2SUEX | 2RRX6 | 2RVX8 | KOG0503 | 2RUUR | KOG4412 | 2RT4Z | KOG0510 | 2T1I4 | 2RS00 | KOG0502 | 2RRV9 | 2RRY9 | 2SPFS | 2SXYB | KOG0508 | 2T3QX | 2SZ34 | 2S08F…	protein-cysteine S-palmitoyltransferase activity | ankyrin repeats | Ankyrin repeats (3 copies) | unknown | unknown | unknown | Ankyrin repeats (many copies) | Ankyrin repeats (3 copies) | unknown | Ankyrin repeats (many copies) | unknown | Ankyrin repeats (3 copies) | unknown | glycerophosphocholine phosphodiesterase activity | regulation of barbed-end actin filament capping | Ankyrin repeats (m…	C | S | U | EJ | BQ | L | Z | I | J	PF13637 | PF12796 | PF13857 | PF13606
MG3_md_12_NODE_2691_length_9500_cov_18.811329_4	1.8E-151	Ribonuc_red_lgC	PF02867.18	Ribonucleotide reductase, barrel domain	arCOG03713 | COG1327 | arCOG03148 | COG1780 | COG0209 | KOG2672 | KOG3335 | KOG1112 | arCOG04276 | arCOG03151 | arCOG06423	Catalyzes the reduction of ribonucleotides to deoxyribonucleotides. May function to provide a pool of deoxyribonucleotide precursors for DNA repair during oxygen limitation and or for immediate growth after restoration of oxygen | Negatively regulates transcription of bacterial ribonucleotide reductase nrd genes and operons by binding to NrdR- boxes | TSCPD domain | Probably involved in ribonucle…	U | F | FL | L | H | K	PF02867 | PF00317 | PF03477
MG3_md_12_NODE_2691_length_9500_cov_18.811329_6	1.4E-14	Thioredoxin	PF00085.23	Thioredoxin	KOG4277 | arCOG01972 | KOG0912 | KOG0190 | KOG0191	peptidyl-cysteine oxidation | Thioredoxin | cell redox homeostasis | intramolecular oxidoreductase activity, transposing S-S bonds | cell redox homeostasis	CO | O	PF00085
MG3_md_12_NODE_2691_length_9500_cov_18.811329_7	3.6e-05	Bro-N	PF02498.20	BRO family, N-terminal domain
MG3_md_12_NODE_2691_length_9500_cov_18.811329_8	3.5E-12	Glycos_transf_2	PF00535.29	Glycosyl transferase family 2	2QXTG | arCOG01381 | arCOG01385	Glycosyl transferase family 2 | PFAM Glycosyl transferase family 2 | COG0463 Glycosyltransferases involved in cell wall biogenesis	M | S	PF00535
MG3_md_12_NODE_2749_length_9292_cov_18.873227_2	6.9E-17	Capsid_NCLDV	PF04451.15	Large eukaryotic DNA virus major capsid protein	2SSZG	Large eukaryotic DNA virus major capsid protein	S	PF16903 | PF04451
MG3_md_12_NODE_2749_length_9292_cov_18.873227_3	1.2E-17	Ricin_B_lectin	PF00652.25	Ricin-type beta-trefoil lectin domain	KOG3736	Polypeptide N-acetylgalactosaminyltransferase	M	PF00652
MG3_md_12_NODE_2749_length_9292_cov_18.873227_6	9.8E-10	Ricin_B_lectin	PF00652.25	Ricin-type beta-trefoil lectin domain				PF14200 | PF00652
MG3_md_12_NODE_2749_length_9292_cov_18.873227_9	8.8E-23	Ricin_B_lectin	PF00652.25	Ricin-type beta-trefoil lectin domain	2RWHS | KOG3736 | KOG3738	Ricin-type beta-trefoil lectin domain-like | Polypeptide N-acetylgalactosaminyltransferase | polypeptide N-acetylgalactosaminyltransferase activity	M | S	PF14200 | PF00652
MG3_md_12_NODE_2973_length_8716_cov_16.142362_1	1.7E-26	RNA_pol_Rpb2_1	PF04563.18	RNA polymerase beta subunit	KOG0215 | KOG0214 | arCOG01762 | KOG0216 | KOG1715 | COG0085 | KOG1088	DNA-directed 5'-3' RNA polymerase activity | DNA-directed 5'-3' RNA polymerase activity | DNA-dependent RNA polymerase catalyzes the transcription of DNA into RNA using the four ribonucleoside triphosphates as substrates | DNA-directed 5'-3' RNA polymerase activity | structural constituent of ribosome | RNA polymerase activity | tRNA methyltransferase 11-2 homolog	J | K	PF04565 | PF04566 | PF04563 | PF04560 | PF00562 | PF04567 | PF04561
MG3_md_12_NODE_2973_length_8716_cov_16.142362_2	8.5E-10	zf-RING_2	PF13639.9	Ring finger domain	2RGAW | KOG4628 | KOG0800 | 2SZ08 | 2RTIB | KOG0298 | 2SGET | KOG0827 | 2SC5Q | KOG3364 | KOG0802	regulation of NAD+ ADP-ribosyltransferase activity | protein modification by small protein conjugation or removal | ubiquitin-protein transferase activity | Ring finger domain | RING-like zinc finger | ATP binding | RING-like zinc finger | negative regulation of interferon-beta production | unknown | mitochondrial fission | protein polyubiquitination	A | KL | O	PF00097 | PF13639
MG3_md_12_NODE_2973_length_8716_cov_16.142362_4	5.7E-13	Methyltransf_15	PF09445.13	RNA cap guanine-N2 methyltransferase	2SDHB | KOG2730	RNA cap guanine-N2 methyltransferase | RNA trimethylguanosine synthase activity	K | S	PF09445
MG3_md_12_NODE_2973_length_8716_cov_16.142362_10	8.3e-05	T3SchapCesA	PF11439.11	Type III secretion system filament chaperone CesA	no_annot	no_annote	no_annote	no_annot
MG3_md_12_NODE_162_length_64056_cov_17.881111_2					337KY	unknown	S	no_annot
MG3_md_12_NODE_162_length_64056_cov_17.881111_14					2TDA9 | KOG0509 | 2RVX8 | 2SVAA | 34C7U | KOG4591 | 2SRQ2 | 2RRX6 | 2SCU4 | 2SXJR | 2RGC3 | 2T3YD | 2RRV9 | KOG2209 | 2RWHZ | 2RRY2 | 2QQG5 | 2SYJK | 2RFD6 | 2SND2 | KOG1734 | KOG0676 | 2RX9V | 30QRS | 2R9KB | 2RCYK | 2SH8P | KOG0503 | 2RS4T | 2RUUR | 2QUEG | KOG0507 | 2QQ0K | 2RYI8 | 2SGQS | 2SDMN | 2ZI8S | KOG0505 | 2SZ3G | 2T3IC | 2RRVB | 2T3MA | KOG0515 | KOG0195 | 2SJ13 | KOG4412 | KOG4214 |…	protein ubiquitination | protein-cysteine S-palmitoyltransferase activity | Ankyrin repeats (many copies) | Ankyrin repeats (3 copies) | Ankyrin repeats (3 copies) | positive regulation of pinocytosis | ankyrin repeats | unknown | ankyrin repeats | Ankyrin repeats (3 copies) | unknown | unknown | Ankyrin repeats (many copies) | lipid transport | Ankyrin repeats (3 copies) | unknown | face morphog…	DTZ | C | Q | KLT | S | U | EJ | BQ | O | G | L | Z | I | T | K | J	PF13606 | PF13857 | PF00023 | PF12796 | PF13637
MG3_md_12_NODE_162_length_64056_cov_17.881111_15					3313J | 32SH2	unknown | unknown	S	no_annot
MG3_md_12_NODE_162_length_64056_cov_17.881111_16					no_annot	no_annote	no_annote	no_annot
MG3_md_12_NODE_162_length_64056_cov_17.881111_17					no_annot	no_annote	no_annote	no_annot
MG3_md_12_NODE_162_length_64056_cov_17.881111_18					no_annot	no_annote	no_annote	no_annot
MG3_md_12_NODE_162_length_64056_cov_17.881111_19					no_annot	no_annote	no_annote	no_annot
MG3_md_12_NODE_162_length_64056_cov_17.881111_26					2QQJP | 2SYXK | KOG2924 | KOG0231 | 2SFH7 | 33S5H | 2SAIM | COG4642 | 2N591 | 2RV6G | 2S53V | 30GIB | 2SSP6 | KOG0229 | 2T1SZ | 2SCKG | 2QVDU | KOG1426	Possible plasma membrane-binding motif in junctophilins, PIP-5-kinases and protein kinases. | Possible plasma membrane-binding motif in junctophilins, PIP-5-kinases and protein kinases. | deoxyhypusine synthase activity | MORN repeat-containing protein | Possible plasma membrane-binding motif in junctophilins, PIP-5-kinases and protein kinases. | MORN repeat | unknown | MORN repeat | Possible pla…	T | M | DZ | S | O	PF02493
MG3_md_12_NODE_162_length_64056_cov_17.881111_28					no_annot	no_annote	no_annote	no_annot
MG3_md_12_NODE_162_length_64056_cov_17.881111_31					no_annot	no_annote	no_annote	no_annot
MG3_md_12_NODE_162_length_64056_cov_17.881111_35					no_annot	no_annote	no_annote	no_annot
MG3_md_12_NODE_162_length_64056_cov_17.881111_38					no_annot	no_annote	no_annote	no_annot
MG3_md_12_NODE_162_length_64056_cov_17.881111_42					no_annot	no_annote	no_annote	no_annot
MG3_md_12_NODE_162_length_64056_cov_17.881111_48					no_annot	no_annote	no_annote	no_annot
MG3_md_12_NODE_162_length_64056_cov_17.881111_50					no_annot	no_annote	no_annote	no_annot
MG3_md_12_NODE_355_length_40095_cov_16.585290_5					no_annot	no_annote	no_annote	no_annot
MG3_md_12_NODE_355_length_40095_cov_16.585290_6					no_annot	no_annote	no_annote	no_annot
MG3_md_12_NODE_355_length_40095_cov_16.585290_8								no_annot
MG3_md_12_NODE_355_length_40095_cov_16.585290_11					no_annot	no_annote	no_annote	no_annot
MG3_md_12_NODE_355_length_40095_cov_16.585290_13					no_annot	no_annote	no_annote	no_annot
MG3_md_12_NODE_355_length_40095_cov_16.585290_14					arCOG03145 | 2SEJ0 | COG3780 | arCOG03146	Possesses two activities a DNA synthesis (polymerase) and an exonucleolytic activity that degrades single-stranded DNA in the 3'- to 5'-direction. Has a template-primer preference which is characteristic of a replicative DNA polymerase | unknown | DNA packaging | Possesses two activities a DNA synthesis (polymerase) and an exonucleolytic activity that degrades single-stranded DNA in the 3'- to 5'…	S | L	PF05204 | PF05203
MG3_md_12_NODE_355_length_40095_cov_16.585290_15								PF00705
MG3_md_12_NODE_355_length_40095_cov_16.585290_18					no_annot	no_annote	no_annote	no_annot
MG3_md_12_NODE_355_length_40095_cov_16.585290_21					no_annot	no_annote	no_annote	no_annot
MG3_md_12_NODE_355_length_40095_cov_16.585290_24					no_annot	no_annote	no_annote	no_annot
MG3_md_12_NODE_355_length_40095_cov_16.585290_26					no_annot	no_annote	no_annote	no_annot
MG3_md_12_NODE_355_length_40095_cov_16.585290_33					no_annot	no_annote	no_annote	no_annot
MG3_md_12_NODE_355_length_40095_cov_16.585290_34					32VSY | 2SEIS	unknown | unknown	S	no_annot
MG3_md_12_NODE_355_length_40095_cov_16.585290_39					no_annot	no_annote	no_annote	no_annot
MG3_md_12_NODE_597_length_29290_cov_18.939011_3					33NX2 | 2QV37 | 2QT1U | 2S76I | 309P3 | 2RRBA | 32QYM | 2TCUH | 31NKK | 2RX63 | 33B0P | KOG3544 | 2QSK2 | 2QRY3 | 2RIZH | 2RTNK | 2REGW | 2QQKQ | 2R68F | 2QS5V | 2ZPHS | 2QRFR | 2QUW0 | 2RZM2 | 2QT5D | 33E85 | 2R2C0 | 33F5M | KOG3546 | 2SDVG | KOG4295 | 2RUDW | 2ZPVI | 30MVM | 2RYR2 | 2QSM1 | 310DR | KOG2804 | 2SHDX | COG5164 | 2QSR5 | 33NDP | 2QRPC | 2ZG6U | 2S2X9 | 2QWN1 | 2QVBU | 2QRST | 2T2UC…	unknown | unknown | protein heterotrimerization | Collagen triple helix repeat (20 copies) | unknown | Complement component C1q domain. | unknown | unknown | Collagen triple helix repeat (20 copies) | unknown | unknown | structural constituent of cuticle | positive regulation of adiponectin secretion | negative regulation of metanephric mesenchymal cell migration | integrin binding involved in ce…	S | U | O | L | D | K | IM	PF01391
MG3_md_12_NODE_597_length_29290_cov_18.939011_5					no_annot	no_annote	no_annote	no_annot
MG3_md_12_NODE_597_length_29290_cov_18.939011_11					no_annot	no_annote	no_annote	no_annot
MG3_md_12_NODE_742_length_25404_cov_19.667561_2					no_annot	no_annote	no_annote	no_annot
MG3_md_12_NODE_742_length_25404_cov_19.667561_5					no_annot	no_annote	no_annote	no_annot
MG3_md_12_NODE_742_length_25404_cov_19.667561_7					arCOG04241	DNA-dependent RNA polymerase catalyzes the transcription of DNA into RNA using the four ribonucleoside triphosphates as substrates	K	PF01193
MG3_md_12_NODE_742_length_25404_cov_19.667561_11					no_annot	no_annote	no_annote	no_annot
MG3_md_12_NODE_742_length_25404_cov_19.667561_12					arCOG04244	DNA-dependent RNA polymerase catalyzes the transcription of DNA into RNA using the four ribonucleoside triphosphates as substrates	F	PF01194
MG3_md_12_NODE_742_length_25404_cov_19.667561_14					no_annot	no_annote	no_annote	no_annot
MG3_md_12_NODE_742_length_25404_cov_19.667561_15					no_annot	no_annote	no_annote	no_annot
MG3_md_12_NODE_742_length_25404_cov_19.667561_19					no_annot	no_annote	no_annote	no_annot
MG3_md_12_NODE_742_length_25404_cov_19.667561_21					no_annot	no_annote	no_annote	no_annot
MG3_md_12_NODE_909_length_22573_cov_16.259748_13					no_annot	no_annote	no_annote	no_annot
MG3_md_12_NODE_909_length_22573_cov_16.259748_14					no_annot	no_annote	no_annote	no_annot
MG3_md_12_NODE_909_length_22573_cov_16.259748_15					no_annot	no_annote	no_annote	no_annot
MG3_md_12_NODE_909_length_22573_cov_16.259748_16					no_annot	no_annote	no_annote	no_annot
MG3_md_12_NODE_909_length_22573_cov_16.259748_17					no_annot	no_annote	no_annote	no_annot
MG3_md_12_NODE_909_length_22573_cov_16.259748_19					COG3561	AntA/AntB antirepressor	K	PF10553
MG3_md_12_NODE_909_length_22573_cov_16.259748_20					no_annot	no_annote	no_annote	no_annot
MG3_md_12_NODE_909_length_22573_cov_16.259748_21					no_annot	no_annote	no_annote	no_annot
MG3_md_12_NODE_909_length_22573_cov_16.259748_22					no_annot	no_annote	no_annote	no_annot
MG3_md_12_NODE_1227_length_18097_cov_15.395688_7					2TM7R | 2S0QA | 2QSR7 | arCOG01860 | COG1418	unknown | Metal dependent phosphohydrolases with conserved 'HD' motif. | Metal dependent phosphohydrolases with conserved 'HD' motif. | HD superfamily hydrolase | mRNA catabolic process	FJ | S	no_annot
MG3_md_12_NODE_1642_length_14395_cov_15.604742_9					no_annot	no_annote	no_annote	no_annot
MG3_md_12_NODE_1928_length_12501_cov_15.484493_9					33H6K | 30DGQ	unknown | unknown	S	no_annot
MG3_md_12_NODE_1994_length_12252_cov_16.569156_3					2S6IW	unknown	S	no_annot
MG3_md_12_NODE_1994_length_12252_cov_16.569156_4					2S6IW	unknown	S	no_annot
MG3_md_12_NODE_2012_length_12171_cov_15.156487_3					no_annot	no_annote	no_annote	no_annot
MG3_md_12_NODE_2012_length_12171_cov_15.156487_5					no_annot	no_annote	no_annote	no_annot
MG3_md_12_NODE_2012_length_12171_cov_15.156487_6					no_annot	no_annote	no_annote	no_annot
MG3_md_12_NODE_2691_length_9500_cov_18.811329_3					no_annot	no_annote	no_annote	no_annot
MG3_md_12_NODE_2691_length_9500_cov_18.811329_9					no_annot	no_annote	no_annote	no_annot
MG3_md_12_NODE_2749_length_9292_cov_18.873227_4					COG3533 | 2SUEK	Beta-L-arabinofuranosidase, GH127 | unknown	S | O	PF13385
MG3_md_12_NODE_2749_length_9292_cov_18.873227_7					no_annot	no_annote	no_annote	no_annot
MG3_md_12_NODE_2749_length_9292_cov_18.873227_8					no_annot	no_annote	no_annote	no_annot
MG3_md_12_NODE_2749_length_9292_cov_18.873227_10					no_annot	no_annote	no_annote	no_annot
MG3_md_12_NODE_2749_length_9292_cov_18.873227_11					no_annot	no_annote	no_annote	no_annot
MG3_md_12_NODE_2749_length_9292_cov_18.873227_12					2RZV2 | 2ZBPW	unknown | unknown	S	no_annot
MG3_md_12_NODE_2973_length_8716_cov_16.142362_9					no_annot	no_annote	no_annote	no_annot

## Sheet: TS9 - Percentages 18S rRNA MT
	Dark ice								Green snow, biofilm			Red snow						Mixed ice core				cryoconite
Location	Mittivakkat glacier				Heim glacier		GrIS		GrIS	GrIS		Mittivakkat glacier		Bruckner glacier	GrIS	GrIS		GrIS	GrIS	GrIS		GrIS
Sampling point	3	4	5	6	1	2	-		-	-		1	2	BR-1	-	-		-	-	-		-
Sampling year	2019	2019	2019	2019	2019	2019	2020		2020	2020		2019	2019	2019	2020	2020		2020	2020	2020		2020
Sample MT key	MT14	MT5	MT6	MT11	MT8	MT19	MT31		MT26	MT27		MT12	MT3	MT7	MT22	MT28		MT25	MT24	MT23		MT30	taxonomy
OTU
KX771361.1.1374	0	0	0	0	0	0	0		0	0		0	0	0.1	0	0		0	0	0		0.3	k__Bacteria; p__Proteobacteria; c__Deltaproteobacteria; o__Myxococcales; f__Unknown Myxococcales family 3; g__; s__
LC109004.1.1805	0.4	0.3	0.3	0.2	0.2	0.4	0.5		10	10.8		2.1	4.5	0.7	13.4	1.4		0.2	1	0.3		0.1	k__Opisthokonta; p__Basidiomycota; c__Microbotryomycetes; o__Leucosporidiales; f__; g__; s__
JX098504.1.1316	0	0	0	0	0	0	0		0	0		0	0	0	0	0		0.1	0.1	0.1		0	k__Bacteria; p__Proteobacteria; c__Alphaproteobacteria; o__Rhodospirillales; f__Acetobacteraceae; g__Unknown Acetobacteraceae genus 4; s__
AB374385.1.1523	0.1	0.2	0.2	0.2	0.1	0	0		0.1	0.1		0.1	0.1	0.7	0.1	0		0.1	0.1	0.1		0	k__Bacteria; p__Proteobacteria; c__Alphaproteobacteria; o__Rhodospirillales; f__Acetobacteraceae; g__Unknown Acetobacteraceae genus 4; s__
EU341261.1.1520	0	0	0	0	0	0	0		0	0		0	0	0	0	0		0	0	0.1		0.1	k__Bacteria; p__Proteobacteria; c__Deltaproteobacteria; o__Oligoflexales; f__0319-6G20; g__; s__
AB991891.1.1448	0.1	0.1	0.1	0	0	0	0.1		1.8	1.2		0.6	0.3	0.1	1.6	1		0	0	0		0	k__Chloromonas (Chloroplast); p__; c__; o__; f__; g__; s__
FPLS01017600.9.1494	0.1	0.1	0	0.2	0.1	0	0		0	0		0	0	0.1	0	0		0.1	0.2	0.2		0.1	k__Bacteria; p__Armatimonadetes; c__Armatimonadia; o__Armatimonadales; f__; g__; s__
JX458410.1.1456	0	0	0	0	0	0	0		0	0		0	0	0	0	0		0.1	0	0.1		0.1	k__Bacteria; p__Proteobacteria; c__Alphaproteobacteria; o__Caulobacterales; f__Caulobacteraceae; g__; s__
HQ622735.1.1482	1.1	0.3	0.3	0.8	0.8	0.1	0.1		0.1	0.1		0	0	0.5	0	0		1.3	1.3	2.2		1.5	k__Bacteria; p__Armatimonadetes; c__Armatimonadia; o__Armatimonadales; f__; g__; s__
KM462876.18896.20409	0.1	0	0	0.1	0	0	0		0	0		0	0	0	0	0		0	0	0		0	k__Microthamnion (Chloroplast); p__; c__; o__; f__; g__; s__
MG674912.1.1789	0	0	0	0	0	0	0		0.9	2.2		0	0	0	0	0		0	0.1	0.1		0	k__SAR; p__Chrysophyceae phylum incertae sedis; c__Chrysophyceae; o__; f__; g__; s__
KY445644.1.1499	0.3	0.2	0.2	0.6	0.1	0	0		0.1	0.4		0	0.6	0.1	0.1	0		0.4	0.3	0.3		0.1	k__Bacteria; p__Proteobacteria; c__Gammaproteobacteria; o__Xanthomonadales; f__Xanthomonadaceae; g__Rhodanobacter; s__
KY190597.1.1443	0.1	0.1	0	0.2	0	0	0		0	0		0	0	0	0	0		0.9	0.3	0.8		0.1	k__Bacteria; p__Actinobacteria; c__Actinobacteria (class); o__Micrococcales; f__; g__; s__
AB725338.1.1701	0	0	0	0	0	0	0		0.1	0		0	0	0.1	0	0		0	0.1	0		0.1
FPLS01001486.2.1564	0.1	0.1	0.1	0	0.1	0	0		0.1	0.1		0	0	0.1	0	0		0	0	0		0	k__SAR; p__Cercozoa; c__Glissomonadida class incertae sedis; o__Glissomonadida; f__Amb-18S-1124; g__; s__
FJ592584.1.1274	0	0	0	0	0	0	0		0	0		0	0	0	0	0		0.1	0	0.1		0.1	k__Bacteria; p__Proteobacteria; c__Deltaproteobacteria; o__Bdellovibrionales; f__Bdellovibrionaceae; g__Unknown Bdellovibrionaceae genus 4; s__
EU861949.1.1475	0.1	0.1	0.1	0.2	0.2	0	0		0	0		0	0	0.2	0	0		0.3	0.4	0.4		0.2	k__Bacteria; p__Armatimonadetes; c__Armatimonadia; o__Armatimonadales; f__; g__; s__
AF060454.1.1753	0	0	0	0	0.1	0.5	0		0	0		0	0.3	0	0	0		0	0	0		0	k__SAR; p__Ciliophora; c__Colpodea; o__Platyophryida; f__Platyophrya family incertae sedis; g__Platyophrya; s__Unknown Platyophrya species 1
KX823612.1.1438	0.1	0	0	0	0.1	0	0		0	0		0	0	0	0	0		0.2	0.1	0.4		0.2	k__Bacteria; p__Ca. Berkelbacteria; c__; o__; f__; g__; s__
HQ622736.1.1513	0.1	0	0	0	0.1	0	0		0	0		0	0	0	0	0		0.2	0	0.5		0.6	k__Bacteria; p__Proteobacteria; c__Deltaproteobacteria; o__Myxococcales; f__Archangiaceae; g__Anaeromyxobacter; s__
KJ766806.1.1970	0.4	0.1	0.1	0.1	0.1	0	0		0.1	0.2		1.3	0.7	0	0.1	0		0	0.1	0.1		0	k__Opisthokonta; p__Ascomycota; c__Lecanoromycetes; o__Agyriales; f__; g__; s__
HQ119622.1.1485	0	0	0	0	0.1	0	0		0	0		0	0	0	0	0		0.3	0.2	0.3		0.1	k__Bacteria; p__Armatimonadetes; c__Chthonomonadetes; o__Chthonomonadales; f__Chthonomonadaceae; g__Unknown Chthonomonadaceae genus 1; s__
AB725344.1.1735	0.1	0	0	0.1	0.1	0	0		0.1	0.2		0	0.1	0	0	0		0	0	0		0	k__SAR; p__Ciliophora; c__Litostomatea; o__Haptoria; f__Didinium family incertae sedis; g__Didinium; s__
EF025033.1.1778	2	1.7	2	0.7	2.5	2.9	5.5		2	1.5		4.6	3.2	2.8	2.6	25.4		0.3	0.7	0.2		1.8	k__Archaeplastida; p__Chlorophyta; c__Chlorophyceae; o__; f__; g__; s__
FM874399.1.1462	0.1	0	0	0.1	0.3	0	0		0.2	0.1		0	0.1	0.6	0	0		0.1	0.1	0.1		0.1	k__Bacteria; p__Proteobacteria; c__Alphaproteobacteria; o__Rhodospirillales; f__Unknown Rhodospirillales family 2; g__; s__
MF370927.1.1454	0.4	0.5	0.3	0.6	0.3	0.1	0		0.2	0.1		0	0.4	1.7	0	0		0.7	0.6	0.6		0.1	k__Bacteria; p__Actinobacteria; c__Actinobacteria (class); o__; f__; g__; s__
KF037710.1.1497	0.1	0.1	0.1	0	0.1	0	0		0.3	0.2		0	0.2	0	0	0		0.2	0.2	0.2		0.1	k__Bacteria; p__Proteobacteria; c__Betaproteobacteria; o__Burkholderiales; f__Comamonadaceae; g__; s__
FPLP01006430.1.1324	0.1	0	0	0	0	0	0		0	0		0	0	0	0	0		0	0	0		0.3	k__Bacteria; p__Proteobacteria; c__Deltaproteobacteria; o__Myxococcales; f__Polyangiaceae; g__Unknown Polyangiaceae genus 3; s__
FPLL01004160.10.1476	0.3	0.4	0.4	0.4	0.3	0	0.1		0.1	0.1		0	0	0.1	0	0		0.4	0.6	0.3		0.1	k__Bacteria; p__Proteobacteria; c__Alphaproteobacteria; o__Rhodospirillales; f__Acetobacteraceae; g__; s__
GQ995412.1.1770_2	0	0.1	0.1	0	0	0	0.1		0.2	0.7		5.1	2.6	0.1	0.4	0		0	0	0		0	k__Opisthokonta; p__Chytridiomycota; c__Chytridiomycetes; o__Chytridiales; f__Chytridiaceae; g__; s__
FJ849237.1.1408	0.4	0.2	0.1	0.1	0	0	0		0	0		0	0	0	0	0		0	0	0		0.5	k__Bacteria; p__Cyanobacteria; c__Oxyphotobacteria; o__Synechococcales; f__; g__; s__
FR667793.1.1502	0	0	0	0	0	0	0		0.3	0.1		0	0	0	0	0		0.2	0.2	0.2		0.1	k__Bacteria; p__Proteobacteria; c__Betaproteobacteria; o__Burkholderiales; f__Comamonadaceae; g__; s__
KC672470.1.1798	0.7	0.1	0.1	0.1	0.2	0	0.1		0.2	0.3		0.3	0.4	0.3	0.1	0		0.1	0.3	0.4		0.1	k__Opisthokonta; p__Ascomycota; c__Eurotiomycetes; o__Chaetothyriales; f__; g__; s__
FR667400.1.1377	0	0	0.1	0	0	0	0		0	0		0	0	0	0	0		0	0	0		0.1	k__Bacteria; p__Bacteroidetes; c__Cytophagia; o__Cytophagales; f__Hymenobacteraceae; g__Hymenobacter; s__
FPLL01002127.8.1431	0.1	0	0	0	0	0	0		0	0		0	0	0	0	0		0	0	0		0.1	k__SAR; p__Cercozoa; c__Imbricatea; o__Spongomonadida; f__Unknown Spongomonadida family 1; g__; s__
AJ575720.1.1473	0	0	0	0	0	0	0		0	0.1		0	0	0	0	0		0	0	0		0	k__Bacteria; p__Bacteroidetes; c__Sphingobacteriia; o__Sphingobacteriales; f__Sphingobacteriaceae; g__Mucilaginibacter; s__
LC076703.1.1407	0.4	0.6	0.5	1.1	1.1	0.2	0.2		0.8	0.4		0	0.1	1	0.2	0		0.5	1.1	0.5		0.2	k__Bacteria; p__Proteobacteria; c__Alphaproteobacteria; o__Rhodospirillales; f__Unknown Rhodospirillales family 4; g__; s__
AM114807.1.1846	0	0	0	0	0	0	0		0	0		0	0	0	0	0		0	0	0.2		0	k__SAR; p__Cercozoa; c__; o__; f__; g__; s__
FPLS01038674.9.1475	0.2	0.1	0.1	0.1	0.1	0	0		0	0.1		0	0	0	0	0		0.4	0.3	0.3		0.1	k__Bacteria; p__Proteobacteria; c__Alphaproteobacteria; o__Sphingomonadales; f__Sphingomonadaceae; g__Sphingomonas; s__
AFXC01002388.3198.4987	1.8	0.5	0.4	0.6	0.8	0.2	0.4		0.3	0.7		0.9	0.5	0.9	0.3	0		0.5	1.2	1.4		0.3	k__Opisthokonta; p__Ascomycota; c__; o__; f__; g__; s__
FPLL01000266.15.1509	0	0	0	0	0	0	0		0	0		0	0	0	0	0		0	0	0		0.2	k__Bacteria; p__Bacteroidetes; c__Cytophagia; o__Cytophagales; f__Unknown Cytophagales family 1; g__; s__
JF168907.1.1331	0	0	0	0	0	0	0		0	0		0	0	0	0	0		0.2	0.1	0.2		0.1	k__Bacteria; p__Armatimonadetes; c__Armatimonadia; o__Armatimonadales; f__; g__; s__
AB992141.1.1448	0	0	0	0	0	0	0		0.3	0.4		0.5	0.5	0	0.2	0		0	0	0		0	k__Chloromonas (Chloroplast); p__; c__; o__; f__; g__; s__
AB294338.1.1433	0	0	0	0	0	0	0		0	0		0	0	0	0	0		0	0	0.1		0.1	k__Bacteria; p__Bacteroidetes; c__Cytophagia; o__Cytophagales; f__Cytophagaceae; g__Cytophaga; s__
JQ977126.1.1454	0.3	0.1	0.1	0.1	0.1	0	0		0.2	0.3		0	0.1	0	0	0		0.8	0.9	0.8		0.2	k__Bacteria; p__Proteobacteria; c__Betaproteobacteria; o__Burkholderiales; f__Comamonadaceae; g__Variovorax; s__
JX098390.1.1310	0.1	0.1	0	0.1	0.3	0.1	0		0.2	0.1		0	0.1	1.2	0	0		0.1	0.1	0.1		0.1	k__Bacteria; p__Proteobacteria; c__Alphaproteobacteria; o__Rhodospirillales; f__Acetobacteraceae; g__; s__
JN023145.1.1452	0.3	0.2	0.2	0.2	0.7	0.1	0.1		0.2	0.2		0	0	0.5	0.4	0		0.3	0.3	0.3		0.4	k__Bacteria; p__Acidobacteria; c__Acidobacteriia (Acidobacteria group 1); o__Acidobacteriales; f__Acidobacteriaceae; g__; s__
HQ622752.1.1466	0	0	0	0	0	0	0		0	0		0	0	0	0	0		0	0	0		0	k__Bacteria; p__Proteobacteria; c__Alphaproteobacteria; o__Rickettsiales; f__Rickettsiaceae; g__Rickettsia; s__
GQ995412.1.1770_m35	0.1	0.1	0.1	0	0.1	0	0.1		0.3	0.7		1	1.1	0.2	0.5	0		0	0	0		0	k__Opisthokonta; p__Chytridiomycota; c__Chytridiomycetes; o__Chytridiales; f__Chytridiaceae; g__; s__
EF024871.1.1820	0	0	0	0	0.1	0	0		0.1	0		0	0	0.1	0	0		0	0	0		0	k__SAR; p__Cercozoa; c__Glissomonadida class incertae sedis; o__Glissomonadida; f__Amb-18S-1124; g__; s__
FPLS01032165.11.1479	0	0	0	0	0	0	0		0.2	0		0	0.4	0	0	0		0	0	0		0	k__Bacteria; p__Proteobacteria; c__Alphaproteobacteria; o__Rhodospirillales; f__Acetobacteraceae; g__Acidocella; s__
GFIX01030376.2.1719	0.4	0.2	0.2	0.2	0.3	0.2	0.1		0.1	0.2		0.6	0.4	0.1	0.1	0		0	0.1	0.1		0.1	k__Opisthokonta; p__Ascomycota; c__; o__; f__; g__; s__
JF167827.1.1379	0	0	0	0	0.1	0	0		0	0		0	0	0.2	0	0		0	0	0		0	k__Bacteria; p__Proteobacteria; c__Deltaproteobacteria; o__Myxococcales; f__Unknown Myxococcales family 2; g__; s__
HJ352608.1.1402	0	0	0	0	0	0	0		0	0		0	0	0	0	0		0.1	0	0.2		0.1	k__Bacteria; p__Proteobacteria; c__Deltaproteobacteria; o__Bdellovibrionales; f__Bdellovibrionaceae; g__Bdellovibrio; s__
EU644104.1.1468	0.2	0.3	0.1	0.3	0	0	0		0	0		0	0	0	0	0		1.8	0.6	1.6		0.2	k__Bacteria; p__Actinobacteria; c__Actinobacteria (class); o__Micrococcales; f__Intrasporangiaceae; g__Oryzihumus; s__
LC076719.1.1438	0.1	0.1	0.1	0.1	0.5	0.7	0.2		1.4	0.7		0	0.2	0.1	0.7	0		0	0.1	0		0.1	k__Bacteria; p__Bacteroidetes; c__Cytophagia; o__Cytophagales; f__Hymenobacteraceae; g__Hymenobacter; s__
AF514403.1.1361	0.2	0.2	0.2	0.1	0.2	0.3	0.4		1.9	1.3		3.7	2.6	0.2	2.1	25		0.1	0.3	0.1		0.1	k__Archaeplastida; p__Chlorophyta; c__Chlorophyceae; o__; f__; g__; s__
FPLS01051313.15.1494	0	0	0	0	0	0	0		0	0		0	0.1	0	0	0		0	0	0		0	k__Bacteria; p__Proteobacteria; c__Alphaproteobacteria; o__Rickettsiales; f__Unknown Rickettsiales family 1; g__; s__
AY040675.1.1488	0	0	0	0.1	0.1	0	0		0	0		0.1	0	0	0	0		0	0.1	0.1		0.1	k__Bacteria; p__Deinococcus-Thermus; c__Deinococci; o__Thermales; f__Thermaceae; g__Meiothermus; s__
JX967351.1.1413	0.1	0.2	0.2	0.4	0.3	0.1	0.1		0.2	0.1		0	0.1	0.2	0.1	0		0.2	0.4	0.2		0.1	k__Bacteria; p__Proteobacteria; c__Alphaproteobacteria; o__Rhodospirillales; f__Acetobacteraceae; g__Unknown Acetobacteraceae genus 2; s__
FPLS01061351.10.1476	0.1	0.1	0.1	0.1	0.2	0	0		0.1	0.1		0	0	0	0	0		0.1	0.2	0.1		0.1	k__Bacteria; p__Proteobacteria; c__Alphaproteobacteria; o__Rhodospirillales; f__Acetobacteraceae; g__; s__
JX967345.1.1427	0.1	0.1	0.1	0.1	0.1	0	0		0.1	0		0	0	0.1	0	0		0.1	0.1	0.1		0.1	k__Bacteria; p__Proteobacteria; c__Alphaproteobacteria; o__Rhodospirillales; f__Acetobacteraceae; g__Acidiphilium; s__
GU441679.1.1525	0	0	0	0	0	0	0		0.3	0.1		0	0	0	0	0		0.1	0	0.1		0	k__Bacteria; p__Proteobacteria; c__Betaproteobacteria; o__Burkholderiales; f__Oxalobacteraceae; g__Glaciimonas; s__Unknown Glaciimonas species 1
AF468235.1.1439	0.3	0.1	0.1	0.4	0.2	0.1	0.1		1	0.3		0	0.1	0.2	0	0		0.4	0.6	0.4		0.2	k__Bacteria; p__Actinobacteria; c__Actinobacteria (class); o__Micrococcales; f__Microbacteriaceae; g__Clavibacter; s__
DQ243997.1.1793	0.5	0.4	0.6	0.2	0.3	0	0		0	0.1		0	0	0.3	0	0		0	0	0		0.2	k__SAR; p__Cercozoa; c__Thecofilosea; o__Cryomonadida; f__Rhizaspididae; g__Rhogostoma; s__
AY919780.1.1738	0	0	0	0	0	0	0		0	0		0	0	0	0	0		0	0	0		0	k__SAR; p__Labyrinthulomycetes phylum incertae sedis; c__Labyrinthulomycetes; o__Sorodiplophrys order incertae sedis; f__Sorodiplophrys family incertae sedis; g__Sorodiplophrys; s__
GU455193.1.1450	0.3	0.2	0.2	0.2	0.3	0	0		0.2	0.1		0	0.1	0.6	0	0		0.4	0.6	0.4		0.1	k__Bacteria; p__Proteobacteria; c__Alphaproteobacteria; o__Rhodospirillales; f__Unknown Rhodospirillales family 3; g__; s__
GQ995412.1.1770	0	0.1	0.1	0	0	0	0.1		0.3	2.1		0.7	0.9	0.1	0.7	0		0	0	0		0	k__Opisthokonta; p__Chytridiomycota; c__Chytridiomycetes; o__Chytridiales; f__Chytridiaceae; g__; s__
KR088601.1.1446	0.5	0.3	0.3	0.9	0.4	0.1	0.1		0.6	0.3		0	0.1	0.6	0	0		0.7	1.1	0.7		0.3	k__Bacteria; p__Actinobacteria; c__Actinobacteria (class); o__Micrococcales; f__Microbacteriaceae; g__; s__
EU861926.1.1480	0	0	0	0	0	0	0		0	0		0	0	0	0	0		0.1	0	0.1		0	k__Bacteria; p__Planctomycetes; c__Planctomycetacia; o__Planctomycetales; f__Planctomycetaceae; g__Candidatus Nostocoida; s__
HQ327221.1.1498	0.5	0.2	0.1	0.1	0.1	0	0		0.3	0.7		0	0.8	0	0.1	0		0.2	0.3	0.4		0.1	k__Bacteria; p__Bacteroidetes; c__Chitinophagia; o__Chitinophagales; f__Chitinophagaceae; g__Ferruginibacter; s__
AB991922.1.1443	0.8	3.1	4.2	0.6	0.4	0.1	0.5		2.9	2.8		1.4	1.9	1.2	8.8	0		0.7	0.5	0.4		0.1	k__Bacteria; p__Bacteroidetes; c__Chitinophagia; o__Chitinophagales; f__Chitinophagaceae; g__Ferruginibacter; s__
EF023155.1.1849	0	0	0	0.1	0.1	0.1	0		0	0.1		0	0	0	0.1	0		0	0	0.1		0	k__Opisthokonta; p__Basidiomycota; c__Tremellomycetes; o__Cystofilobasidiales; f__Cystofilobasidiaceae; g__; s__
HQ327171.1.1488	0.3	0.2	0.2	0.1	0.1	0	0		0.1	0.2		0	0.2	0	0	0		0.4	0.5	0.5		0.1	k__Bacteria; p__Bacteroidetes; c__Chitinophagia; o__Chitinophagales; f__Chitinophagaceae; g__Ferruginibacter; s__
MF555706.1.1498	0.2	0.1	0.1	0.2	0.1	0	0		0.1	0.1		0	0.1	0.1	0	0		0.2	0.3	0.2		0.1	k__Bacteria; p__Actinobacteria; c__Actinobacteria (class); o__Micrococcales; f__Microbacteriaceae; g__Unknown Microbacteriaceae genus 1; s__
AM695636.1.1739	0.2	0.2	0.2	0.2	0.2	0	0		0.1	0.1		0	0	0	0	0		0	0.2	0		0	k__SAR; p__Xanthophyceae; c__Mischococcales class incertae sedis; o__Mischococcales; f__; g__; s__
AB464941.1.1424	5.2	5	3.7	11.6	0.8	0.2	1.2		0.6	2		0	0.4	0	0.2	0		1	1.7	1.4		4.1	k__Bacteria; p__Halanaerobiales phylum incertae sedis; c__Halanaerobiales class incertae sedis; o__Halanaerobiales; f__Unknown Halanaerobiales family 4; g__; s__
HQ595214.1.1495	0.1	0.2	0.1	0.1	0	0	0		0	0		0	0	0	0	0		0	0	0		0.2	k__Bacteria; p__Proteobacteria; c__Betaproteobacteria; o__Nitrosomonadales; f__Nitrosomonadaceae; g__; s__
EU162636.1.1786	0.2	0.3	0.5	0.1	0.1	0.1	0.2		0.1	0		0	0.5	0.1	0.1	0		0.1	0.1	0.1		0.1	k__Opisthokonta; p__Chytridiomycota; c__Chytridiomycetes; o__Rhizophydiales; f__; g__; s__
HQ622755.1.1514	0	0	0	0	0.1	0	0		0	0		0	0	0	0	0		0.1	0	0.1		0.1	k__Bacteria; p__Proteobacteria; c__Deltaproteobacteria; o__Oligoflexales; f__0319-6G20; g__; s__
HM243790.1.1463	0	0	0	0	0	0	0		0	0		0	0	0	0	0		0.1	0	0.2		0.1	k__Bacteria; p__Proteobacteria; c__Deltaproteobacteria; o__Bdellovibrionales; f__Bdellovibrionaceae; g__Unknown Bdellovibrionaceae genus 2; s__
JN023154.1.1435	0	0	0	0	0	0	0		0	0		0	0	0	0	0		0	0	0		0	k__Bacteria; p__Chloroflexi; c__Ktedonobacteria; o__Ktedonobacterales; f__Ktedonobacteraceae; g__; s__
KF037809.1.1457	0	0	0	0	0	0	0		0.1	0		0	0.1	0	0	0		0	0	0		0	k__Bacteria; p__Cyanobacteria; c__Oxyphotobacteria; o__Nostocales; f__Nostoc family incertae sedis; g__Nostoc; s__
AB902972.1.1777	0.7	0.6	0.7	0.2	0.2	0.2	0.4		3.2	1.9		22.9	13.5	0.6	5.6	10.1		0.3	0.5	0.2		0.1	k__Archaeplastida; p__Chlorophyta; c__Chlorophyceae; o__; f__; g__; s__
HQ327157.1.1497	0.2	0.1	0.1	0.1	0.1	0	0		0.2	0.5		0	0.4	0	0	0		0.5	0.4	0.5		0.1	k__Bacteria; p__Proteobacteria; c__Betaproteobacteria; o__Burkholderiales; f__Comamonadaceae; g__Rhizobacter; s__
KJ925332.1.1318	0.1	0	0.1	0	0	0.1	0		0	0		0	0	0	0	0		0	0.1	0		0.1	k__SAR; p__Ciliophora; c__Phyllopharyngea; o__Suctoria; f__; g__; s__
FR682732.1.1468	0.4	0.6	0.6	0.7	0.9	0.5	0.1		0.4	0.2		0.1	0.2	0.3	0.1	0		0.2	0.3	0.2		0.2	k__Bacteria; p__Bacteroidetes; c__Cytophagia; o__Cytophagales; f__Hymenobacteraceae; g__Hymenobacter; s__
KX771696.1.1345	0	0	0	0	0	0	0		0	0		0	0	0	0	0		0	0	0		0.1	k__Bacteria; p__Planctomycetes; c__Planctomycetacia; o__Planctomycetales; f__Planctomycetaceae; g__Unknown Planctomycetaceae genus 4; s__
KM870715.1.1736	1.3	1.6	1.1	3.6	1	0.3	0.6		1.2	2.4		0.1	0.3	1.1	0.6	0		6.2	3.5	3.7		3	k__Archaeplastida; p__Chlorophyta; c__Trebouxiophyceae; o__; f__; g__; s__
HQ595228.1.1459	3.6	5.2	6.2	4.2	8	10.2	17.1		0.3	0.2		0	0	6.4	0.8	0		1.1	1.7	0.6		5.6	k__Archaeplastida; p__Chlorophyta; c__Trebouxiophyceae; o__; f__; g__; s__
FN421717.1.1407	0	0	0	0	0	0	0		0	0		0	0	0.5	0	0		0	0	0		0	k__Bacteria; p__Bacteroidetes; c__Cytophagia; o__Cytophagales; f__Hymenobacteraceae; g__Hymenobacter; s__
KT625011.7512.9018_2	0.1	0.2	0.1	0.1	0.1	0.2	0.3		1.4	0.9		0.1	0.2	0.1	0.9	19.7		0	0.1	0		0	k__Chloromonas (Chloroplast); p__; c__; o__; f__; g__; s__
HQ622729.1.1448	0.1	0	0	0	0.2	0	0		0	0		0	0	0	0	0		0	0	0		0.4	k__Bacteria; p__Proteobacteria; c__Alphaproteobacteria; o__Rhodospirillales; f__Acetobacteraceae; g__Acidiphilium; s__
MH445049.1.1464	0.1	0	0	0	0.1	0	0		0	0.1		0	0	0	0	0		0.3	0.3	0.2		0.1	k__Bacteria; p__Proteobacteria; c__Betaproteobacteria; o__Burkholderiales; f__Unknown Burkholderiales family 1; g__; s__
EU861850.1.1490	0.2	0.1	0.1	0.1	0	0	0		0	0.1		0	0	0	0	0		0.2	0.2	0.3		0.1	k__Bacteria; p__Bacteroidetes; c__Chitinophagia; o__Chitinophagales; f__Chitinophagaceae; g__; s__
AJ292595.1.1445	0	0	0	0	0	0	0		0	0		0.1	0	0	0	0		0	0	0		0	k__Bacteria; p__Proteobacteria; c__Alphaproteobacteria; o__Caulobacterales; f__Caulobacteraceae; g__; s__
JX222489.1.1391	0.2	0.1	0	0	0.1	0	0		0	0.1		0	0.1	0	0	0		0.2	0.2	0.2		0.1	k__Bacteria; p__Proteobacteria; c__Betaproteobacteria; o__Burkholderiales; f__Comamonadaceae; g__; s__
AB903027.1.1754	0.2	0.3	0.4	0.1	0.1	0.1	0.2		1.1	0.8		7.7	4.5	0.3	3.2	1		0.2	0.3	0.1		0.1	k__Archaeplastida; p__Chlorophyta; c__Chlorophyceae; o__; f__; g__; s__
MLJW01000012.177783.179297	0.1	0	0	0	0	0	0		0	0.2		0	0	0	0	0		0.1	0.1	0.2		0.1	k__Bacteria; p__Bacteroidetes; c__Chitinophagia; o__Chitinophagales; f__Chitinophagaceae; g__; s__
KY228982.1.1395	0.1	0.1	0.1	0.2	0.2	0	0		0.1	0.1		0	0	0.1	0	0		0.1	0.2	0.1		0	k__Bacteria; p__Proteobacteria; c__Alphaproteobacteria; o__Rhodospirillales; f__Acetobacteraceae; g__; s__
AB695521.1.1763	0.1	0	0	0	0	0	0		0	0		0	0	0	0	0		0.1	0	0.1		0	k__SAR; p__Cercozoa; c__Vampyrellidae class incertae sedis; o__Vampyrellidae order incertae sedis; f__Vampyrellidae; g__; s__
JN023433.1.1479	0	0	0	0	0	0	0		0	0		0	0	0	0	0		0.1	0	0.1		0	k__Bacteria; p__Actinobacteria; c__Acidimicrobiia; o__Acidimicrobiales; f__; g__; s__
HM362488.1.1452	0	0	0	0	0	0	0		0	0		0	0	0	0	0		0	0	0		0	k__Bacteria; p__Bacteroidetes; c__Chitinophagia; o__Chitinophagales; f__Chitinophagaceae; g__Crenotalea; s__
KY190665.1.1479	0	0	0	0	0	0	0		0	0		0	0	0	0	0		0.1	0	0.1		0.1	k__Bacteria; p__Proteobacteria; c__Deltaproteobacteria; o__Oligoflexales; f__0319-6G20; g__; s__
HQ121014.1.1490	0.2	0.2	0.1	0.2	0	0	0		0	0		0	0	0	0	0		0.4	0.4	0.5		0.2	k__Bacteria; p__Planctomycetes; c__Planctomycetacia; o__Planctomycetales; f__Planctomycetaceae; g__Unknown Planctomycetaceae genus 1; s__
LC076744.1.1445	1	0.4	0.4	0.7	0.8	0.2	0.1		0.1	0.1		0	0	0.3	0	0		0.6	0.9	0.8		0.8	k__Bacteria; p__Armatimonadetes; c__Armatimonadia; o__Armatimonadales; f__; g__; s__
GQ402637.1.1476	0.2	0.1	0	0	0	0	0		0	0		0	0	0	0	0		0	0	0		0.3	k__Bacteria; p__Proteobacteria; c__Deltaproteobacteria; o__Myxococcales; f__P3OB-42; g__; s__
KM462887.46473.47977	0	0	0	0	0	0	0		0	0		0	0	0	0	0		0	0	0		0	k__Elliptochloris (Chloroplast); p__; c__; o__; f__; g__; s__
EF590017.1.1387	0.1	0.2	0.1	0.1	0	0	0		0.1	0.2		0	0.3	0	0	0		0.4	0.3	0.4		0.1	k__Bacteria; p__Proteobacteria; c__Betaproteobacteria; o__Burkholderiales; f__Comamonadaceae; g__; s__
FPLS01057011.8.1627	0	0	0	0	0.1	0	0		0.2	0.1		0	0	0.2	0	0		0	0	0		0	k__SAR; p__Cercozoa; c__Glissomonadida class incertae sedis; o__Glissomonadida; f__; g__; s__
DQ521480.1.1434	0	0	0	0	0	0	0		0	0		0	0	0	0	0		0.2	0.1	0.2		0	k__Bacteria; p__Firmicutes; c__Clostridia; o__Clostridiales; f__Clostridiaceae; g__Clostridium sensu stricto; s__
HM323377.1.1350	0.2	0.2	0.1	0.2	0	0	0		0	0		0	0	0	0	0		1	0.8	1.4		0.4	k__Bacteria; p__Planctomycetes; c__Planctomycetacia; o__Planctomycetales; f__Planctomycetaceae; g__; s__
FPLS01033887.14.1259	0.5	0.2	0.2	0.2	0.1	0	0		0.1	0.1		0.2	0.1	0	0	0		0	0.1	0.1		0	k__Opisthokonta; p__Ascomycota; c__Leotiomycetes; o__; f__; g__; s__
FR749720.1.1492	0.1	0.1	0.1	0	0	0	0		0.2	0.4		0	0.6	0	0.1	0		0.1	0.1	0.2		0	k__Bacteria; p__Bacteroidetes; c__Chitinophagia; o__Chitinophagales; f__Chitinophagaceae; g__; s__
Z28974.1.1797	0.3	0.1	0.1	0.2	0.1	0.1	0.1		0.1	0.1		0.1	0.1	0.1	0.1	0.1		0.2	0.2	0.1		0.1	k__Archaeplastida; p__Chlorophyta; c__Trebouxiophyceae; o__; f__; g__; s__
FJ625377.1.1483	0.3	0.4	0.2	0.5	0	0	0.2		0.1	0.1		0	0	0	0	0		0	0.1	0.1		1.4	k__Bacteria; p__Chloroflexi; c__; o__; f__; g__; s__
KC487270.1.1621	1.2	1.4	1.8	0.6	2.2	2.4	3.3		0.6	0.4		3.1	2.1	2.2	1.2	2		0.2	0.4	0.2		1.3	k__Archaeplastida; p__Zygnematophyceae phylum incertae sedis; c__Zygnematophyceae; o__; f__; g__; s__
AJ252623.1.1399	0.1	0.1	0.1	0.1	0.1	0	0		0	0		0	0	0	0	0		0.1	0.1	0.2		0.1	k__Bacteria; p__Planctomycetes; c__Planctomycetacia; o__Planctomycetales; f__Planctomycetaceae; g__Unknown Planctomycetaceae genus 3; s__
KX771292.1.1333	0	0	0	0	0	0	0		0	0		0	0	0	0	0		0.1	0	0.1		0.1	k__Bacteria; p__Armatimonadetes; c__Chthonomonadetes; o__Chthonomonadales; f__Unknown Chthonomonadales family 1; g__; s__
KU354715.1.1787	0.1	0.1	0.1	0.1	0.1	0.1	0		0.1	0.1		0.1	0.2	0	0.1	0		0	0	0		0	k__Opisthokonta; p__Ascomycota; c__Eurotiomycetes; o__Chaetothyriales; f__; g__; s__
AB725340.1.1737	0.1	0.4	0.3	0.3	2.2	32.9	0.2		1.5	0.2		0	0.2	0.1	2.1	1.4		0.1	0.6	0.1		0.4	k__SAR; p__Ciliophora; c__Oligohymenophorea; o__Peniculia; f__Stokesia family incertae sedis; g__Stokesia; s__
DQ066716.1.1779	0.2	0.1	0	0	0	0	0		0	0.1		0.2	0.4	0	0	0		0	0	0		0	k__Opisthokonta; p__Ascomycota; c__; o__; f__; g__; s__
FPLS01007324.17.1491	0.1	0.1	0	0.1	0.2	0	0		0.1	0		0	0	0.2	0	0		0.1	0.1	0.1		0.1	k__Bacteria; p__Proteobacteria; c__Alphaproteobacteria; o__Rhodospirillales; f__Acetobacteraceae; g__; s__
KT184447.1.1227	0.1	0	0	0	0	0.1	0.1		1	1.4		0.2	0.8	0.1	1.6	0.3		0	0.1	0		0	k__Opisthokonta; p__Basidiomycota; c__Agaricostilbomycetes; o__Agaricostilbales; f__Agaricostilbaceae; g__Bensingtonia; s__
KP687085.1.1411	0.1	0.1	0.1	0.2	0.1	0	0		0.1	0.1		0	0	0.1	0	0		0.1	0.2	0.1		0	k__Bacteria; p__Proteobacteria; c__Alphaproteobacteria; o__Rhodospirillales; f__Acetobacteraceae; g__; s__
EF024701.1.1773	0.1	0	0	0	0	0.1	0.1		0	0		0	0.3	0.1	0	0		0	0	0		0	k__SAR; p__Ciliophora; c__Spirotrichea; o__Oxytrichidae order incertae sedis; f__Oxytrichidae; g__; s__
FPLL01007880.15.1512	0.2	0.3	0.1	0.4	0.1	0	0		0.1	0		0	0.1	0.1	0	0		0.1	0.1	0.1		0.1	k__Bacteria; p__Actinobacteria; c__Actinobacteria (class); o__Frankiales; f__; g__; s__
EF520610.1.1466	0.2	0.2	0.1	0.1	0	0	0		0	0		0	0	0	0	0		0.5	0	0.6		1.5	k__Bacteria; p__Bacteroidetes; c__Saprospiria; o__Saprospirales; f__Haliscomenobacteraceae; g__; s__
EU091856.1.1346	0.4	0.5	0.6	0.3	0.9	1	1.3		0	0		0.1	0.1	0.9	0.1	0		0.1	0.1	0		0.4	k__Archaeplastida; p__Chlorophyta; c__Trebouxiophyceae; o__; f__; g__; s__
Y17504.1.1796	0.1	0.1	0.1	0.1	0.1	0	0		0.1	0.6		0	0.2	0.1	0.2	0		0	0	0		0	k__Opisthokonta; p__Chytridiomycota; c__Monoblepharidomycetes; o__Monoblepharidales; f__; g__; s__
JX504990.1.1426	0	0	0	0	0	0	0		0	0		0	0	0	0	0		0.1	0	0.2		0	k__Bacteria; p__Cyanobacteria; c__ML635J-21; o__; f__; g__; s__
KY992717.1.1484	0.1	0.1	0	0	0.1	0	0		0	0		0	0	0	0	0		0.2	0.1	0.2		0.3	k__Bacteria; p__Acidobacteria; c__Solibacteres (Acidobacteria group 3); o__Solibacterales; f__Solibacteraceae; g__Unknown Solibacteraceae genus 1; s__
HQ191313.1.2259	0.1	0.1	0.1	0.1	0.1	0.1	0.1		0	0		0	0	0.1	0	0		0.1	0	0.1		0	k__Opisthokonta; p__Chytridiomycota; c__Chytridiomycetes; o__Chytridiales; f__; g__; s__
AB374393.1.1486	0.1	0	0	0	0	0	0		0	0		0	0	0	0	0		0.1	0.1	0.1		0.1	k__Bacteria; p__Chloroflexi; c__Thermomicrobia; o__JG30-KF-CM45; f__; g__; s__
HQ230113.1.1467	0	0	0	0	0	0	0		0	0		0	0	0	0	0		0	0	0		0	k__Bacteria; p__Proteobacteria; c__Betaproteobacteria; o__Burkholderiales; f__; g__; s__
KC753484.1.1571	0	0	0	0	0	0	0		0	0		0	0	0	0	0		0.2	0	0.4		0	k__SAR; p__Ciliophora; c__Phyllopharyngea; o__Unknown Phyllopharyngea order 1; f__; g__; s__
FPLS01023153.3.1319	0.3	0.2	0.1	0.1	0.1	0	0		0.1	0.1		0	0	0.1	0	0		0	0	0		0.2	k__SAR; p__Cercozoa; c__; o__; f__; g__; s__
HQ595208.1.1448	0	0.1	0.1	0.1	0	0	0		0	0		0	0	0	0	0		0	0	0		0	k__SAR; p__Cercozoa; c__; o__; f__; g__; s__
EU371354.1.1766	0	0	0	0	0.1	0	0.1		0	0.1		0.1	0.1	0	0	0		0	0	0.1		0	k__Opisthokonta; p__Chytridiomycota; c__Chytridiomycetes; o__Chytridiales; f__; g__; s__
AJ867660.1.1523	0	0	0	0	0	0	0		6.2	1.6		0	0	0	0.1	0		0.1	0.1	0.1		0.1	k__Bacteria; p__Proteobacteria; c__Betaproteobacteria; o__Burkholderiales; f__Comamonadaceae; g__Paucibacter; s__
FR749793.1.1465	0.4	0.4	0.2	0.5	0.1	0	0		0	0.1		0	0	0	0	0		1.9	2.3	2.2		0.4	k__Bacteria; p__Acidobacteria; c__Solibacteres (Acidobacteria group 3); o__Solibacterales; f__Solibacteraceae; g__Ca. Solibacter; s__
FPLS01015754.11.1506	0.5	0.8	0.5	1.3	0.2	0	0.1		0.1	0.1		0	0.2	0	0	0		0.3	0.3	0.3		0.2	k__Bacteria; p__Actinobacteria; c__Actinobacteria (class); o__Frankiales; f__; g__; s__
KJ955672.1.1473	0	0	0	0	0	0	0		0	0		0	0	0	0	0		0.1	0	0.1		0	k__Bacteria; p__Firmicutes; c__Clostridia; o__Clostridiales; f__Ruminococcaceae; g__; s__
GU731299.1.1390	0.1	0	0	0	0	0	0		0.3	0.2		0	0.1	0	0	0		0.1	0.1	0.1		0	k__Bacteria; p__Proteobacteria; c__Betaproteobacteria; o__Burkholderiales; f__Unknown Burkholderiales family 2; g__; s__
HM346776.1.1224	0	0	0	0	0	0	0		0.1	0.1		0	0.1	0	0	0		0.1	0.1	0.2		0.1	k__Bacteria; p__Proteobacteria; c__Betaproteobacteria; o__Burkholderiales; f__Comamonadaceae; g__Limnohabitans; s__
JN255788.1.1565	0.1	0.2	0.2	0.2	0.1	0	0		0.1	0.1		0	0.1	0.9	0.1	0		0.1	0.1	0		0	k__Bacteria; p__Proteobacteria; c__Betaproteobacteria; o__Burkholderiales; f__Comamonadaceae; g__Limnohabitans; s__
FPLS01017750.18.1287	0	0	0	0	0	0	0		0.1	0		0	0.1	0	0	0		0.3	0.2	0.4		0.1	k__Bacteria; p__Proteobacteria; c__Betaproteobacteria; o__Burkholderiales; f__Unknown Burkholderiales family 3; g__; s__
AB989975.1.1431	0	0	0	0	0.1	0	0		0	0		0	0	0	0	0		0.1	0.1	0.1		0	k__Bacteria; p__Planctomycetes; c__Planctomycetacia; o__Planctomycetales; f__Planctomycetaceae; g__Singulisphaera; s__
GQ922223.1.1700	0	0	0	0	0	0	0		0	0		0	0.1	0	0	0		1.3	0.8	1.7		0	k__Opisthokonta; p__Tardigrada; c__Eutardigrada; o__Parachela order incertae sedis; f__Parachela family incertae sedis; g__Parachela; s__
EU652337.1.1416	0.1	0	0	0.1	0.1	0	0		0.1	0.1		0	0.1	0	0	0		0	0	0.1		0.1	k__Bacteria; p__Bacteroidetes; c__Sphingobacteriia; o__Sphingobacteriales; f__Sphingobacteriaceae; g__Pedobacter; s__
KY190476.1.1480	0.6	0.2	0.1	0.1	0.4	0	0		0	0		0	0	0	0	0		0.1	0	0.2		0.7	k__Bacteria; p__Proteobacteria; c__Deltaproteobacteria; o__Myxococcales; f__Polyangiaceae; g__Sorangium; s__
HQ622725.1.1432	0	0	0	0	0	0	0		0.8	1		0	0	0	0	0		0	0	0		0	k__Bacteria; p__Proteobacteria; c__Deltaproteobacteria; o__Myxococcales; f__Polyangiaceae; g__Sorangium; s__
EF522323.1.1311	0	0	0	0	0	0	0		0.1	0		0	0	0	0	0		0	0	0		0	k__Bacteria; p__Cyanobacteria; c__Oxyphotobacteria; o__Nostocales; f__Trichormus family incertae sedis; g__Trichormus; s__
JX098431.1.1330	0	0	0	0	0	0	0		0	0		0	0	0	0	0		0	0	0		0	k__Bacteria; p__Chloroflexi; c__JG30-KF-CM66; o__; f__; g__; s__
HQ674869.1.1476	0.1	0	0	0.1	0.1	0	0		0.1	0		0	0.1	0	0	0		0.1	0.1	0.1		0	k__Bacteria; p__Actinobacteria; c__Actinobacteria (class); o__Frankiales; f__Frankiaceae; g__; s__
EF432529.1.1792	0.3	0.2	0.3	0.1	0.1	0.1	0.1		0.2	0.2		0.5	0.3	0.2	0.5	0.6		0	0.1	0		0	k__Archaeplastida; p__Chlorophyta; c__Chlorophyceae; o__; f__; g__; s__
JX222724.1.1382	0	0	0	0	0	0	0		0.1	0.1		0	0.1	0	0	0		0.1	0.1	0.1		0	k__Bacteria; p__Proteobacteria; c__Betaproteobacteria; o__Burkholderiales; f__Oxalobacteraceae; g__; s__
AF411280.1.1815	0.1	0.1	0.2	0.1	0.2	0.2	0.3		3.2	0.9		0	0.2	0.2	0.2	0		0.2	0.3	0.2		0.1	k__SAR; p__Cercozoa; c__Glissomonadida class incertae sedis; o__Glissomonadida; f__Heteromita family incertae sedis; g__Heteromita; s__
KR088601.1.1446_m05	0.2	0.4	0.3	0.6	0.3	0.1	0		0.1	0.1		0	0.4	1.4	0	0		0.3	0.4	0.3		0.1	k__Bacteria; p__Actinobacteria; c__Actinobacteria (class); o__; f__; g__; s__
JX223037.1.1402	0.1	0	0	0	0	0	0		0.1	0.1		0	0.1	0	0	0		0.3	0.2	0.3		0.1	k__Bacteria; p__Proteobacteria; c__Betaproteobacteria; o__Burkholderiales; f__Comamonadaceae; g__; s__
HQ622741.1.1448	0.3	0.2	0.1	0.1	0.2	0	0		0	0.1		0	0	0	0	0		0.7	0.7	0.8		0.3	k__Bacteria; p__Proteobacteria; c__Alphaproteobacteria; o__Sphingomonadales; f__Sphingomonadaceae; g__Rhizorhapis; s__
GU117577.1.1793	2.8	7.2	10.9	1.4	1.7	0.2	2.1		7.6	7.2		8	6.2	3.2	19.2	0.9		2.5	2.1	2.2		0.2	k__Archaeplastida; p__Chlorophyta; c__Chlorophyceae; o__; f__; g__; s__
AB989850.1.1448	0	0	0	0	0	0	0		0	0		0	0	0	0	0		0	0	0		0	k__Bacteria; p__Planctomycetes; c__Planctomycetacia; o__Planctomycetales; f__Planctomycetaceae; g__; s__
FPLP01012871.10.1496	0.2	0.2	0.1	0.1	0.1	0	0		0	0		0	0	0	0	0		0.4	0.2	0.5		0.3	k__Bacteria; p__Halanaerobiales phylum incertae sedis; c__Halanaerobiales class incertae sedis; o__Halanaerobiales; f__Unknown Halanaerobiales family 1; g__; s__
HQ595190.1.1477	0.1	0.1	0.1	0.1	0	0	0		0.1	0.1		0	0.1	0	0	0		0	0.1	0		0	k__Bacteria; p__Bacteroidetes; c__Cytophagia; o__Cytophagales; f__Hymenobacteraceae; g__Unknown Hymenobacteraceae genus 1; s__
LXYR01000057.208.1678	9.3	3.5	1.9	2.3	0	0	0.7		0	0		0	0	0	0	0		0	0	0		8.6	k__Bacteria; p__Cyanobacteria; c__Oxyphotobacteria; o__Synechococcales; f__Pseudoanabaenacea; g__Alkalinema; s__
FJ719048.1.1404	0.1	0	0	0	0	0	0		0	0		0	0	0	0	0		0.1	0.1	0.1		0.1	k__Bacteria; p__Proteobacteria; c__Alphaproteobacteria; o__Rhizobiales; f__alphaI cluster; g__; s__
CP002467.3872526.3874013	0.1	0.1	0.1	0	0.3	0	0		0	0.1		0	0	0.1	0.1	0		0.1	0.1	0.1		0.2	k__Bacteria; p__Acidobacteria; c__Acidobacteriia (Acidobacteria group 1); o__Acidobacteriales; f__Acidobacteriaceae; g__; s__
LC076736.1.1449	1.2	0.8	0.7	2.3	0.9	0.2	0.3		0.5	0.6		0	0.5	1.8	0.1	0		1.6	2.4	1.4		0.6	k__Bacteria; p__Actinobacteria; c__Actinobacteria (class); o__Micrococcales; f__Microbacteriaceae; g__; s__
AJ575726.1.1450	0	0	0	0	0	0	0		0.1	0.4		0	0.3	0	0	0		0	0	0		0	k__Bacteria; p__Bacteroidetes; c__Chitinophagia; o__Chitinophagales; f__Unknown Chitinophagales family 1; g__; s__
HQ118528.1.1525	0.1	0	0	0	0	0	0		0	0		0	0	0	0	0		0.2	0	0.2		0.2	k__Bacteria; p__Proteobacteria; c__Deltaproteobacteria; o__Oligoflexales; f__0319-6G20; g__; s__
FJ625305.1.1483	0.1	0	0	0	0	0	0		0	0		0	0	0	0	0		0	0	0		0.4	k__Bacteria; p__Proteobacteria; c__Deltaproteobacteria; o__Myxococcales; f__Polyangiaceae; g__Unknown Polyangiaceae genus 2; s__
AB364797.1.1417	0	0	0	0	0	0	0		0	0		0	0	0	0	0		0.1	0.1	0.2		0.1	k__Bacteria; p__Acidobacteria; c__Solibacteres (Acidobacteria group 3); o__Solibacterales; f__Bryobacteraceae; g__Paludibaculum; s__
FJ790710.1.1689	0.1	0.1	0	0	0	0	0		0.1	0.1		0	0	0	0	0		0	0	0		0.1	k__SAR; p__Cercozoa; c__Cercozoa incertae sedis; o__Gymnophrys order incertae sedis; f__Gymnophrys family incertae sedis; g__Gymnophrys; s__
KM870738.1.1737	0.4	0.6	0.4	1.3	0.4	0.1	0.2		0.3	0.8		0.1	0.2	0.3	0.3	0		1.8	1.1	1.1		0.9	k__Archaeplastida; p__Chlorophyta; c__Trebouxiophyceae; o__; f__; g__; s__
AY124481.1.2060	0.1	0.1	0.1	0.1	0	0.1	0.1		2.8	2.8		0.5	1	0.1	3.5	0.3		0.1	0.3	0.1		0	k__Opisthokonta; p__Basidiomycota; c__Microbotryomycetes; o__; f__; g__; s__
LC076749.1.1438	0.3	0.4	0.4	0.3	0.5	0.6	1		0	0.1		0	0	0.6	0.1	0		0.1	0.1	0.1		0.4	k__Opisthokonta; p__Basidiomycota; c__Microbotryomycetes; o__; f__; g__; s__
KY386523.1.1479	0	0.1	0.1	0.2	0.1	0	0		0	0		0	0.1	0.1	0	0		0	0	0		0	k__Bacteria; p__Actinobacteria; c__Actinobacteria (class); o__Corynebacteriales; f__Nocardiaceae; g__Unknown Nocardiaceae genus 1; s__
LT629710.2055415.2056939	0.3	0.4	0.2	0.8	0.3	0.1	0		0.2	0.2		0	1.8	1.7	0	0		0.2	0.4	0.2		0	k__Bacteria; p__Actinobacteria; c__Actinobacteria (class); o__Frankiales; f__Nakamurellaceae; g__Nakamurella; s__
EF023859.1.1817	0.1	0.1	0.2	0	0.2	0	0		0.1	0.1		0	0	0.1	0	0		0	0	0		0.1	k__SAR; p__Cercozoa; c__Glissomonadida class incertae sedis; o__Glissomonadida; f__Allantion family incertae sedis; g__Allantion; s__
KX585442.1.1439	0	0	0	0	0	0	0		0	0		0	0	0	0	0		0	0	0		0.1	k__Bacteria; p__Proteobacteria; c__Gammaproteobacteria; o__Xanthomonadales; f__Unknown Xanthomonadales family 1; g__; s__
KX771947.1.1726	0.4	0.2	0.2	0.3	0.1	0	0		0	0.1		0	0	0	0	0		0	0	0		0	k__SAR; p__Cercozoa; c__Vampyrellidae class incertae sedis; o__Vampyrellidae order incertae sedis; f__Vampyrellidae; g__; s__
EU625664.1.1493	0.1	0.1	0.1	0.3	0.4	0.1	0		0	0.1		0.4	0.1	0	0.1	0		0.2	0.5	0.2		0.3	k__Bacteria; p__Proteobacteria; c__Betaproteobacteria; o__Hydrogenophilales; f__Hydrogenophilaceae; g__Hydrogenophilus; s__
HQ595212.1.1494	0.1	0.1	0.1	0	0	0	0		0.1	0.2		0	0.1	0	0	0		0.1	0.1	0.1		0.1	k__Bacteria; p__Proteobacteria; c__Betaproteobacteria; o__Burkholderiales; f__Oxalobacteraceae; g__; s__
EU150279.1.1499	0	0	0	0	0	0	0		0	0		0.1	0.1	0	0	0		0	0.1	0.1		0.1	k__Bacteria; p__Proteobacteria; c__Gammaproteobacteria; o__Xanthomonadales; f__; g__; s__
AB991960.1.1450	0.1	0.1	0.1	0	0	0	0		0	0		6.2	4.9	0	0	0		0	0	0		0	k__Chloromonas (Chloroplast); p__; c__; o__; f__; g__; s__
AB464945.1.1441	0.6	0.2	0.2	0.8	0.7	0.1	0.2		0.1	0.1		0	0	0.8	0.1	0		0.3	0.5	0.4		0.5	k__Bacteria; p__Armatimonadetes; c__Armatimonadia; o__Armatimonadales; f__; g__; s__
Z47209.1.1791_m01	0.9	1.5	1.9	0.9	0.5	0.1	0.5		1.3	1.7		0.8	0.5	0.7	3	0.1		2	1.3	1.3		0.9	k__Archaeplastida; p__Chlorophyta; c__; o__; f__; g__; s__
KX823610.1.1467	0.1	0.1	0	0.1	0	0	0		0	0		0	0	0	0	0		0.2	0.1	0.2		0	k__Bacteria; p__Firmicutes; c__Clostridia; o__Clostridiales; f__Clostridiaceae; g__Clostridium sensu stricto; s__
EF024943.1.1798	3.4	3.9	4.8	1.7	6.2	6.7	11.1		1.1	1.3		6.4	5.1	6.7	3	2.9		0.5	1	0.4		3.7	k__Archaeplastida; p__Chlorophyta; c__Chlorophyceae; o__; f__; g__; s__
AJ292571.1.1452	0.2	0.1	0.1	0.1	0.1	0	0		0	0.1		0	0	0	0	0		0.3	0.3	0.5		0.7	k__Bacteria; p__Acidobacteria; c__Solibacteres (Acidobacteria group 3); o__Solibacterales; f__Solibacteraceae; g__Unknown Solibacteraceae genus 2; s__
FM872981.1.1508	0.2	0	0	0.1	0.2	0	0		0	0		0	0	0	0	0		0.1	0.1	0.2		0.7	k__Bacteria; p__Proteobacteria; c__Deltaproteobacteria; o__Myxococcales; f__Polyangiaceae; g__Sorangium; s__
JN607158.1.1371	0.3	0.4	0.4	0.3	0.3	0.1	0		0.3	0.2		0.2	0.3	0.1	0	0		0.1	0.2	0.1		0.1	k__Bacteria; p__Bacteroidetes; c__Cytophagia; o__Cytophagales; f__Hymenobacteraceae; g__Hymenobacter; s__
JN656876.1.1485	0	0	0	0	0	0	0		0	0		0	0	0	0	0		0.4	0	0.5		0.3	k__Bacteria; p__Bacteroidetes; c__Sphingobacteriia; o__Sphingobacteriales; f__env.OPS 17; g__; s__
JN038860.1.1509	0	0	0	0	0	0	0		0	0		0	0	0	0	0		0.1	0	0.1		0.1	k__Bacteria; p__Proteobacteria; c__Deltaproteobacteria; o__Oligoflexales; f__0319-6G20; g__; s__
CZKU01000018.4044.5588	0.1	0	0	0	0	0	0		0	0		0	0	0	0	0		0.1	0	0.1		0.3	k__Bacteria; p__Proteobacteria; c__Deltaproteobacteria; o__Myxococcales; f__Polyangiaceae; g__Unknown Polyangiaceae genus 1; s__
HQ595225.1.1340	2.2	2.3	3.2	1.1	4	3.9	5.9		0.1	0.1		0	0	3.1	0.3	0		0.2	0.5	0.2		2	k__Archaeplastida; p__Zygnematophyceae phylum incertae sedis; c__Zygnematophyceae; o__; f__; g__; s__
KT923265.1.1209	0.1	0	0.1	0	0.1	0.1	0.2		1.1	0.5		0	0.1	0.1	0.1	0		0.1	0.1	0.1		0.1	k__Opisthokonta; p__Mortirellales phylum incertae sedis; c__Mortirellales class incertae Sedis; o__Mortierellales; f__; g__; s__
MH144588.1.1513	0.6	0.2	0.2	0.8	0.4	0.1	0.1		0.2	0.3		0	0.6	0.3	0	0		0.9	1	0.9		0.4	k__Bacteria; p__Actinobacteria; c__Actinobacteria (class); o__Micrococcales; f__Cellulomonadaceae; g__Unknown Cellulomonadaceae genus 1; s__
LC076722.1.1407	1	0.7	0.6	0.6	0.9	0.1	0.1		0.3	0.3		0	0.2	0.8	0.1	0		1.8	2.8	1.9		0.4	k__Bacteria; p__Proteobacteria; c__Alphaproteobacteria; o__Sphingomonadales; f__Sphingomonadaceae; g__Polymorphobacter; s__
LC076748.1.1436	0	0	0	0	0.2	0.1	0		0.1	0.1		0	0	0	0	0		0	0	0		0	k__Bacteria; p__Bacteroidetes; c__Cytophagia; o__Cytophagales; f__Hymenobacteraceae; g__Hymenobacter; s__
EF018814.1.1366	0.2	0.2	0.1	0.3	0.1	0	0		0.1	0		0	0.1	0.7	0	0		0.4	0.3	0.4		0.1	k__Bacteria; p__Actinobacteria; c__Actinobacteria (class); o__; f__; g__; s__
AY792228.1.1510	0.2	0	0	0	0.1	0	0		0	0.1		0	0	0	0	0		0.9	0.7	0.8		0.3	k__Bacteria; p__Actinobacteria; c__Actinobacteria (class); o__Frankiales; f__Sporichthyaceae; g__hgcI clade; s__
HM135071.1.1736	0.8	0.6	0.8	0.4	0.6	0.6	1		0	0.1		0	0.1	0.6	0.1	0		0.1	0.1	0.1		0.4	k__Archaeplastida; p__Chlorophyta; c__Mamiellophyceae; o__Monomastigales; f__Unknown Monomastigales family 1; g__; s__
KU886306.1.1784	0.3	0.2	0.2	0	0	0	0.1		0.6	0.5		1.9	1.1	0.1	1	0.8		0.1	0.1	0.1		0	k__Archaeplastida; p__Chlorophyta; c__Chlorophyceae; o__; f__; g__; s__
HQ188947.1.1717	0.2	0.3	0.4	0.2	0.5	0.5	0.8		2	1		0.1	0.2	0.4	0.2	0.1		0.1	0.2	0.1		0.2	k__Archaeplastida; p__Bryophyta; c__Polytrichales class incertae sedis; o__Polytrichales; f__; g__; s__
KM870671.1.1737	0	0.1	0.1	0	0	0	0.1		0	0		0	0.6	0.3	0	0		0	0.1	0.1		0	k__Opisthokonta; p__Chytridiomycota; c__Chytridiomycetes; o__Rhizophydiales; f__; g__; s__
FPLS01045080.10.1515	0	0	0	0	0	0	0		0	0		0	0	0	0	0		0.3	0.1	0.4		0.1	k__Bacteria; p__Gemmatimonadetes; c__Gemmatimonadetes (class); o__Gemmatimonadales; f__Gemmatimonadaceae; g__Unknown Gemmatimonadaceae genus 1; s__
KY190545.1.1428	0	0.1	0	0.1	0	0	0		0	0		0	0	0	0	0		0.5	0.3	0.5		0	k__Bacteria; p__Firmicutes; c__Clostridia; o__Clostridiales; f__Unknown Clostridiales family 1; g__; s__
CP002056.127113.128638	0	0	0	0	0	0	0		0	0.2		0	0.1	0	0	0		0	0	0		0	k__Bacteria; p__Proteobacteria; c__Betaproteobacteria; o__Methylophilales; f__Methylophilaceae; g__Methylotenera; s__
EF058253.1.1725	0.1	0.1	0.1	0	0.1	0.1	0.2		0	0		0	0	0.1	0	0		0	0.1	0		0	k__SAR; p__Dinoflagellata; c__Dinophyceae; o__Gymnodiniphycidae; f__Suessiaceae; g__Biecheleria; s__
EF024853.1.1800	0.1	0	0.1	0	0.1	0	0.1		0.5	0.3		0	0	0	0.1	0		0.1	0.1	0.1		0.1	k__SAR; p__Cercozoa; c__Thecofilosea; o__; f__; g__; s__
HQ622753.1.1475	0.2	0.1	0.1	0.1	0	0	0		0	0		0	0	0	0	0		0.8	1.1	0.9		0.3	k__Bacteria; p__Firmicutes; c__Clostridia; o__Clostridiales; f__Clostridiaceae; g__Clostridium sensu stricto; s__
AB080310.1.1788	0.1	0	0	0.1	0.1	0	0		0	0.1		0.2	0.1	0	0.2	0		0	0	0		0	k__Archaeplastida; p__Chlorophyta; c__Trebouxiophyceae; o__; f__; g__; s__
HE587098.1.1346	0.3	0.4	0.3	0.6	0.4	0.1	0.1		0.3	0.1		0	0.1	0.4	0.1	0		0.3	0.5	0.3		0.1	k__Bacteria; p__Proteobacteria; c__Alphaproteobacteria; o__Rhodospirillales; f__Acetobacteraceae; g__Unknown Acetobacteraceae genus 3; s__
CP015756.2365301.2366826	0.3	0.1	0.2	0.3	0	0	0.1		0	0		0	0	0	0	0		0.1	0.5	0.2		0.4	k__Bacteria; p__Firmicutes; c__Clostridia; o__Clostridiales; f__Clostridiaceae; g__Clostridium sensu stricto; s__
EU937889.1.1505	0	0	0	0	0	0	0		0	0		0	0	0	0	0		0	0	0		0	k__Bacteria; p__Proteobacteria; c__Gammaproteobacteria; o__Legionellales; f__Coxiellaceae; g__Aquicella; s__
KM870605.1.1705	0.1	0	0.1	0	0.2	0.1	0		0.1	0.1		0	0	0.1	0.1	0		0.1	0.1	0.2		0.3	k__SAR; p__Ciliophora; c__Prostomatea; o__Cryptocaryon order incertae sedis; f__Cryptocaryon family incertae sedis; g__Cryptocaryon; s__
CP015435.3249966.3251508	0	0	0	0.2	0.2	0.1	0		0	0.1		0.3	0	0	0	0		0.1	0.3	0.1		0.2	k__Bacteria; p__Firmicutes; c__Bacilli; o__Bacillales; f__Bacillaceae; g__Anoxybacillus; s__
HQ622748.1.1450	0.2	0.3	0.3	0.6	0.6	0.1	0.1		0.4	0.2		0	0.1	0.4	0.1	0		0.2	0.5	0.2		0.2	k__Bacteria; p__Proteobacteria; c__Alphaproteobacteria; o__Rhodospirillales; f__Acetobacteraceae; g__; s__
AJ867634.1.1760	0.1	0.1	0.2	0.1	0.2	0.2	0.3		2.9	1.1		1.3	1.1	0.2	1.3	2.1		0.2	0.4	0.2		0.1	k__SAR; p__Cercozoa; c__Glissomonadida class incertae sedis; o__Glissomonadida; f__Heteromita family incertae sedis; g__Heteromita; s__
AY204583.1.1843	0.2	0	0	0.1	0.1	0	0		0	0.1		0.2	0.1	0	0	0		0	0.1	0		0	k__Opisthokonta; p__Ascomycota; c__Leotiomycetes; o__Helotiales; f__; g__; s__
EF441960.1.1623	0.1	0.1	0.1	0.1	0.1	0.2	0.1		1.8	1.9		0.3	0.7	0.1	2.7	0.3		0.1	0.2	0.1		0.1	k__Opisthokonta; p__Basidiomycota; c__Microbotryomycetes; o__; f__; g__; s__
AB990473.1.1445	0	0	0	0	0	0	0		0.1	0.5		0	0	0	0	0		0	0	0.1		0.1	k__Bacteria; p__Bacteroidetes; c__Chitinophagia; o__Chitinophagales; f__Chitinophagaceae; g__Parasediminibacterium; s__
ARBN01000051.64.1564	0	0	0	0	0	0	0		0	0		0	0	0	0	0		0.1	0.1	0.2		0.4	k__Bacteria; p__Bacteroidetes; c__Cytophagia; o__Cytophagales; f__Cytophagaceae; g__Cytophaga; s__Cytophaga aurantiaca DSM 3654
FJ946550.1.1290	0.2	0.1	0.1	0.2	0	0	0		0	0		0	0	0	0	0		0.1	0.2	0.1		0.2	k__Bacteria; p__Firmicutes; c__Clostridia; o__Clostridiales; f__Unknown Clostridiales family 2; g__; s__
LC076718.1.1419	1.1	0.7	0.6	1.1	0.8	0.1	0.2		0.2	0.2		0	0.1	0.3	0.1	0		0.5	0.9	0.7		0.8	k__Bacteria; p__Armatimonadetes; c__Armatimonadia; o__Unknown Armatimonadia order 1; f__; g__; s__
AP011722.20567.22062	0	0	0	0.1	0	0	0		0	0		0	0	0	0	0		0	0.1	0		0	k__Bacteria; p__Chlorobi; c__Chlorobia; o__Chlorobiales; f__OPB56; g__; s__
FPLS01015927.14.1516	0	0	0	0	0	0	0		0	0		0	0	0	0	0		0.1	0	0.1		0.1	k__Bacteria; p__Bacteroidetes; c__Cytophagia; o__Cytophagales; f__Cytophagaceae; g__Unknown Cytophagaceae genus 1; s__
FR749792.1.1481	0.1	0	0	0	0	0	0		0	0		0	0	0	0	0		0	0	0		0.3	k__Bacteria; p__Armatimonadetes; c__Chthonomonadetes; o__Chthonomonadales; f__Chthonomonadaceae; g__Chthonomonas; s__
EU861886.1.1467	0.4	0.2	0.2	0.4	1.2	0.2	0.2		0.3	0.4		0	0.1	1	0.3	0		0.4	0.5	0.4		0.4	k__Bacteria; p__Acidobacteria; c__Acidobacteriia (Acidobacteria group 1); o__Acidobacteriales; f__Acidobacteriaceae; g__Granulicella; s__
AB989989.1.1445	0	0	0	0	0	0	0		0	0		0	0	0	0	0		0.1	0	0.1		0	k__Bacteria; p__Planctomycetes; c__Planctomycetacia; o__Planctomycetales; f__Planctomycetaceae; g__Singulisphaera; s__
AJ867748.1.1481	0	0	0	0	0.1	0	0		0	0		0	0	0	0	0		0.1	0	0		0	k__Bacteria; p__Proteobacteria; c__Alphaproteobacteria; o__Rhodospirillales; f__Acetobacteraceae; g__; s__
GQ995413.1.1770	0	0.1	0.1	0	0	0	0.1		0.6	5.7		0.7	1	0.1	1.7	0		0	0	0		0	k__Opisthokonta; p__Chytridiomycota; c__Chytridiomycetes; o__Chytridiales; f__Chytridiaceae; g__; s__
HQ595225.1.1340_2	1	1	1.3	0.5	1.6	1.6	2.6		0	0		0	0	1.3	0.1	0		0.1	0.2	0.1		0.9	k__Archaeplastida; p__Zygnematophyceae phylum incertae sedis; c__Zygnematophyceae; o__; f__; g__; s__
FPLS01038076.10.1482	0.1	0.2	0.1	0.3	0.3	0.1	0		0.2	0.1		0	0	0.2	0	0		0.2	0.3	0.2		0.1	k__Bacteria; p__Proteobacteria; c__Alphaproteobacteria; o__Rhodospirillales; f__Acetobacteraceae; g__; s__
JRKL01073986.2476.4000	0	0	0	0	0	0	0		0	0		0	0	0	0	0		0	0	0		0	k__Castanea (Chloroplast); p__; c__; o__; f__; g__; s__
HQ622751.1.1477	1.4	1	0.9	2.6	2	0.3	0.3		0.3	0.3		0	0	1.7	0.1	0		1.5	2.4	1.8		1.7	k__Bacteria; p__Armatimonadetes; c__Armatimonadia; o__Armatimonadales; f__; g__; s__
MH143251.1.1753	0.1	0	0	0	0	0	0		0	0		0	0	0	0	0		0	0	0		0	k__SAR; p__Ciliophora; c__Spirotrichea; o__Hypotrichia; f__; g__; s__
LC222937.1.1695	0.3	0.4	0.2	0.8	0.2	0.1	0.1		0.4	0.6		0.6	0.5	0.2	0.4	1		1.1	0.7	0.7		0.6	k__Archaeplastida; p__Chlorophyta; c__; o__; f__; g__; s__
KM020068.1.2163	6.7	9.7	12.2	4.4	16.6	17.7	24		0.4	0.3		0	0.1	16.7	1.1	0		0.9	1.9	0.7		8.8	k__Archaeplastida; p__Zygnematophyceae phylum incertae sedis; c__Zygnematophyceae; o__; f__; g__; s__
KM019983.1.1462	0.7	0.7	0.4	0.2	0	0	0		0	0		0	0	0	0	0		0	0	0		0	k__Bacteria; p__Cyanobacteria; c__Oxyphotobacteria; o__Synechococcales; f__Chamaesiphonaceae; g__Chamaesiphon; s__
LC229075.1.1504	0.2	0.1	0.2	0	0	0	0		0	0		0	0	0	0	0		0	0	0		0	k__Bacteria; p__Cyanobacteria; c__Oxyphotobacteria; o__Synechococcales; f__Chamaesiphonaceae; g__Chamaesiphon; s__
LC076704.1.1383	0.4	0.1	0.2	0.1	0.2	0	0		0	0		0	0	0.1	0	0		0.4	0.3	0.4		0.2	k__Bacteria; p__Proteobacteria; c__Alphaproteobacteria; o__Sphingomonadales; f__Sphingomonadaceae; g__Novosphingobium; s__
KX771666.1.1359	1.1	1.6	1.1	2.1	1.2	0.4	0		0.6	0.3		0	1.5	6.8	0	0		0.7	1.3	0.6		0	k__Bacteria; p__Actinobacteria; c__Actinobacteria (class); o__Corynebacteriales; f__Nocardiaceae; g__Nocardia; s__
KY348846.23674.25160	0	0	0	0	0	0	0		0	0		0	0	0	0	0		0	0	0		0	k__Penicillium (Mitochondrion); p__; c__; o__; f__; g__; s__
KX509669.1.1452	0.3	0.4	0.3	0.4	0.1	0	0		0.3	0.1		0	0.6	0	0	0		0.4	0.6	0.4		0.1	k__Bacteria; p__Proteobacteria; c__Alphaproteobacteria; o__Rhodospirillales; f__Acetobacteraceae; g__Acidocella; s__
HQ639466.1.1467	0	0	0	0.1	0.1	0	0		0	0		0.1	0	0	0	0		0	0.1	0		0.1	k__Bacteria; p__Bacteroidetes; c__Sphingobacteriia; o__Sphingobacteriales; f__env.OPS 17; g__; s__
FR749779.1.1501	0	0	0	0	0	0	0		0	0		0	0	0	0	0		0.1	0.1	0.2		0	k__Bacteria; p__Gemmatimonadetes; c__Gemmatimonadetes (class); o__Gemmatimonadales; f__Gemmatimonadaceae; g__; s__
KX752955.1.1413	0	0	0	0	0	0	0		0	0.1		0	0	0	0	0		0.1	0	0.1		0.1	k__Bacteria; p__Proteobacteria; c__Alphaproteobacteria; o__Rhizobiales; f__Bradyrhizobiaceae; g__Bradyrhizobium; s__
HQ622732.1.1464	0.1	0.2	0.1	0.1	0	0	0		0	0		0	0	0	0	0		0	0.1	0		0	k__Bacteria; p__Deinococcus-Thermus; c__Deinococci; o__Deinococcales; f__Deinococcaceae; g__Deinococcus; s__
GQ995423.1.1771	0.1	0.1	0.1	0.1	0	0	0		0	0		0	0.6	0	0.1	0		0.2	0.2	0.2		0	k__Opisthokonta; p__Chytridiomycota; c__Chytridiomycetes; o__Rhizophydiales; f__; g__; s__
KF003212.1.1465	0	0.3	0.2	0.1	0	0	0		0	0		0	0	0	0	0		0.1	0	0.2		0.1	k__Bacteria; p__Cyanobacteria; c__ML635J-21; o__; f__; g__; s__
HQ674913.1.1479	0.6	0.7	0.4	0.9	0.3	0	0		0	0		0	0.1	0.2	0	0		1	1	1.2		0.2	k__Bacteria; p__Planctomycetes; c__Planctomycetacia; o__Planctomycetales; f__Planctomycetaceae; g__Singulisphaera; s__
KF561105.1.1705	0	0	0	0	0	0	0		0	0		0	0.5	0	0	0		0	0.3	0.2		0	k__Opisthokonta; p__Rotifera; c__Bdelloidea; o__Rotaria order incertae sedis; f__Rotaria family incertae sedis; g__Rotaria; s__Rotaria neptunoida
AJ867659.1.1516	0	0	0	0	0	0	0		0	0		0	0	0	0	0		0	0	0		0	k__Bacteria; p__Proteobacteria; c__Gammaproteobacteria; o__Xanthomonadales; f__Solimonadaceae; g__; s__
KM462868.186687.188263	1.7	3.6	1.8	6.8	1.9	0.2	0.9		1.9	4.6		0	0.5	0.8	0.5	0		13.4	9.7	9.6		5.5	k__Koliella (Chloroplast); p__; c__; o__; f__; g__; s__
HQ622726.1.1480	0.9	1.9	1.4	1.5	0	0	0.1		0	0		0	0	0	0	0		0.2	0.9	0.3		0.2	k__Bacteria; p__Deinococcus-Thermus; c__Deinococci; o__Deinococcales; f__Deinococcaceae; g__Deinococcus; s__
GU127266.1.1229	0	0.1	0	0.1	0	0	0		0.1	0		0	0.1	0	0	0		0.1	0	0.1		0	k__Bacteria; p__Actinobacteria; c__Actinobacteria (class); o__Frankiales; f__Sporichthyaceae; g__; s__
AY425770.1.1410	0	0	0	0	0	0	0		0	0		0	0	0	0	0		0	0	0		0	k__Bacteria; p__Cyanobacteria; c__Oxyphotobacteria; o__Nostocales; f__; g__; s__
GQ057459.1.1323	0	0	0	0	0	0	0		0	0		0	0	0	0	0		0.1	0	0.1		0	k__Bacteria; p__Proteobacteria; c__Deltaproteobacteria; o__Bdellovibrionales; f__Bdellovibrionaceae; g__Unknown Bdellovibrionaceae genus 3; s__
HQ622721.1.1458	0.2	0.3	0.3	0.6	0.5	0.1	0.1		0.4	0.2		0	0.1	0.4	0.1	0		0.2	0.5	0.2		0.2	k__Bacteria; p__Proteobacteria; c__Alphaproteobacteria; o__Rhodospirillales; f__Acetobacteraceae; g__Unknown Acetobacteraceae genus 1; s__
HQ595194.1.1471	0	0	0	0	0	0	0		0	0		0	0	0	0	0		0.1	0	0.2		0	k__Bacteria; p__Ca. Saccharibacteria (TM7); c__; o__; f__; g__; s__
AB989958.1.1411	0.1	0.1	0.1	0.1	0.1	0	0		0.1	0.8		0	0.1	0	0	0		0.4	0.4	0.4		0.1	k__Bacteria; p__Proteobacteria; c__Alphaproteobacteria; o__Rhodospirillales; f__Acetobacteraceae; g__Rhodovastum; s__
KX771502.1.1375	0.4	0.3	0.2	0.3	0.2	0	0		0.1	0.3		0	0.4	0	0	0		0.6	0.6	0.7		0.3	k__Bacteria; p__Proteobacteria; c__Betaproteobacteria; o__Burkholderiales; f__Comamonadaceae; g__; s__
FPLS01055272.2.1533	0.2	0.3	0.3	0.1	1	0	0		0	0.1		0	0.1	0.7	0	0		0.2	0.1	0.1		0.2	k__Bacteria; p__Proteobacteria; c__Betaproteobacteria; o__Burkholderiales; f__Comamonadaceae; g__; s__
AB630530.1.1490	0	0.1	0	0.1	0	0	0		0	0		0	0	0	0	0		0.2	0.1	0.2		0	k__Bacteria; p__Firmicutes; c__Clostridia; o__Clostridiales; f__Peptococcaceae; g__Desulfosporosinus; s__
KC286774.1.1514	0.1	0.1	0.1	0.1	0	0	0		0.1	0.2		0	0.6	0	0.1	0		0.3	0.3	0.3		0.1	k__Bacteria; p__Proteobacteria; c__Betaproteobacteria; o__Burkholderiales; f__Comamonadaceae; g__; s__
KF037383.1.1458	0	0	0	0	0	0	0		0.1	0		0	0.1	0	0.1	0		0	0	0		0	k__Bacteria; p__Cyanobacteria; c__Oxyphotobacteria; o__Nostocales; f__; g__; s__
HM314667.1.1303	0	0	0	0	0	0	0		0	0		0	0	0	0	0		0	0	0		0	k__Bacteria; p__Cyanobacteria; c__Oxyphotobacteria; o__Nostocales; f__; g__; s__
AB971114.1.1357	0	0.5	1.2	0.1	0	0.1	0.1		0	0		0	0.1	0	0	0		0	0	0		0	k__Opisthokonta; p__Chytridiomycota; c__Chytridiomycetes; o__Rhizophydiales; f__; g__; s__
JF129627.1.1342	0.1	0.1	0.1	0.2	0	0	0		0.1	0.1		0	0.3	0	0	0		0.2	0.2	0.2		0.1	k__Bacteria; p__Actinobacteria; c__Actinobacteria (class); o__Micrococcales; f__Intrasporangiaceae; g__; s__
EF111067.1.1279	0	0	0	0	0	0	0		0.1	0		0	0	0	0	0		0.1	0	0.1		0.1	k__Bacteria; p__Proteobacteria; c__Betaproteobacteria; o__Burkholderiales; f__Oxalobacteraceae; g__Undibacterium; s__
AJ564766.1.1505	0	0	0	0.1	0	0	0		0	0		0	0	0	0	0		0	0.1	0		0	k__Bacteria; p__Firmicutes; c__Bacilli; o__Bacillales; f__Alicyclobacillaceae; g__Effusibacillus; s__Unknown Effusibacillus species 1
HQ595227.1.1470	0.1	0.1	0	0	0	0	0		0	0		0	0	0	0	0		0.1	0.1	0.2		0	k__Bacteria; p__Planctomycetes; c__Planctomycetacia; o__Planctomycetales; f__Planctomycetaceae; g__Unknown Planctomycetaceae genus 2; s__
EU861937.1.1481	0.2	0.2	0.1	0.4	0.1	0	0		0	0.1		0	0.1	0.1	0	0		0.1	0.1	0.1		0	k__Bacteria; p__Actinobacteria; c__Actinobacteria (class); o__Frankiales; f__Acidothermaceae; g__Acidothermus; s__
MH196471.1.1440	0.1	0.1	0	0.1	0	0	0		0.1	0		0	0	0	0	0		0.4	0.3	0.4		0.1	k__Bacteria; p__Actinobacteria; c__Actinobacteria (class); o__Micrococcales; f__Cellulomonadaceae; g__Cellulomonas; s__
JN023851.1.1453	0.1	0.1	0.1	0.1	0.4	0.1	0.1		0.1	0.1		0	0	0.3	0.2	0		0.1	0.1	0.1		0.2	k__Bacteria; p__Acidobacteria; c__Acidobacteriia (Acidobacteria group 1); o__Acidobacteriales; f__Acidobacteriaceae; g__Granulicella; s__
KC541356.1.1539	0.2	0.3	0.1	0.1	0	0	0		0.1	0.2		0	0.6	0	0.1	0		0.8	0.6	0.7		0.2	k__Bacteria; p__Proteobacteria; c__Betaproteobacteria; o__Burkholderiales; f__Comamonadaceae; g__Polaromonas; s__
AY821961.1.1519	0.1	0.1	0.1	0	0.1	0	0		0	0.5		0	0	0.1	0	0		0.1	0	0.1		0.1	k__Amoebozoa; p__Lobosa; c__Tubulinea; o__Euamoebida; f__BOLA868; g__; s__
KF094515.1.1339	0.1	0	0	0.1	0.1	0	0		0	0		0	0	0.1	0	0		0.1	0.2	0.1		0.1	k__Bacteria; p__Actinobacteria; c__Actinobacteria (class); o__Frankiales; f__Geodermatophilaceae; g__; s__
AB992134.1.1460	0	0	0	0	0	0	0		0.6	0.3		7.3	6.7	0.2	2.3	0		0	0.1	0		0	k__Bacteria; p__Actinobacteria; c__Actinobacteria (class); o__Frankiales; f__Geodermatophilaceae; g__; s__
HM266973.1.1332	0.1	0	0	0	0.2	0	0		0	0		0	0	0	0	0		1	0.5	1		0.1	k__Bacteria; p__Armatimonadetes; c__Chthonomonadetes; o__Chthonomonadales; f__Chthonomonadaceae; g__Chthonomonas; s__
FPLS01015274.18.1481	0.1	0	0	0	0	0	0		0	0		0	0	0	0	0		0.2	0.1	0.2		0	k__Bacteria; p__Proteobacteria; c__Alphaproteobacteria; o__Rhizobiales; f__Hyphomicrobiaceae; g__; s__
GU117576.1.1768	0.2	0.2	0.3	0.1	0.1	0	0.1		1.1	0.9		2.1	1.5	0.2	1.7	0.1		0.1	0.1	0.1		0	k__Archaeplastida; p__Chlorophyta; c__Chlorophyceae; o__; f__; g__; s__
EU978820.1.1491	0	0	0	0	0	0	0		0	0.1		0	0	0	0	0		0.2	0.2	0.2		0	k__Bacteria; p__Proteobacteria; c__Betaproteobacteria; o__Burkholderiales; f__Oxalobacteraceae; g__Unknown Oxalobacteraceae genus 1; s__
KY652373.1.3050	0	0	0	0	0	0	0		0	0		0	0	0	0	0		1	0	1.2		0.1	k__Opisthokonta; p__; c__; o__; f__; g__; s__
JN023810.1.1504	0.1	0	0	0	0.1	0	0		0	0		0	0	0	0	0		0.2	0	0.5		0.3	k__Bacteria; p__Proteobacteria; c__Deltaproteobacteria; o__Myxococcales; f__Archangiaceae; g__Anaeromyxobacter; s__
CZKG01000048.33782.35294	0	0	0	0	0	0	0		0	0		0	0	0	0	0		0.2	0	0.2		0	k__Bacteria; p__Actinobacteria; c__Thermoleophilia; o__Solirubrobacterales; f__TM146; g__; s__
KX753142.1.1508	0	0	0	0	0	0	0		0	0		0	0	0	0	0		0.1	0	0.1		0.3	k__Bacteria; p__Proteobacteria; c__Deltaproteobacteria; o__Myxococcales; f__Unknown Myxococcales family 1; g__; s__
HQ595189.1.1482	0.4	0.3	0.2	0.4	0.7	0.1	0.1		0.6	0.6		0	0.3	0.2	0.1	0		0.2	0.4	0.4		0.6	k__Bacteria; p__Bacteroidetes; c__Sphingobacteriia; o__Sphingobacteriales; f__Sphingobacteriaceae; g__Solitalea; s__
LC103280.1.1473	0.3	0.3	0.2	0.8	0.4	0.1	0.1		0	0.1		0	0	0	0	0		0.3	0.3	0.3		0.6	k__Bacteria; p__Halanaerobiales phylum incertae sedis; c__Halanaerobiales class incertae sedis; o__Halanaerobiales; f__Unknown Halanaerobiales family 2; g__; s__
JQ689413.1.1659	0	0	0	0	0.1	0	0		0	0		0.1	0	0	0	0		0	0	0		0	k__Opisthokonta; p__Chytridiomycota; c__Chytridiomycetes; o__Chytridiales; f__; g__; s__
AJ867901.1.1483	0	0	0	0	0	0	0		0.5	0.2		0	0	0	0.1	0		0	0	0.1		0	k__Bacteria; p__Proteobacteria; c__Betaproteobacteria; o__Burkholderiales; f__Oxalobacteraceae; g__Actimicrobium; s__
KX823680.1.1515	0.2	0.1	0.1	0.1	0.2	0	0		0	0		0	0	0.1	0.1	0		0.2	0.2	0.3		0.3	k__Bacteria; p__Acidobacteria; c__Acidobacteriia (Acidobacteria group 1); o__Acidobacteriales; f__Unknown Acidobacteriales family 1; g__; s__
KY386350.1.1485	1.4	1.8	1	2.5	0	0	0.3		1	0.9		0	0.4	0	0.1	0		0.3	0.4	0.3		0.9	k__Bacteria; p__Actinobacteria; c__Actinobacteria (class); o__Frankiales; f__; g__; s__
KM462882.10206.11737	0.1	0	0	0.1	0	0	0		0	0		0	0	0	0	0		0	0	0		0	k__Fusochloris (Chloroplast); p__; c__; o__; f__; g__; s__
HQ674817.1.1470	0.1	0.2	0.1	0.3	0.2	0	0.1		0.1	0.1		0	0	0.2	0	0		0.1	0.3	0.1		0.1	k__Bacteria; p__Proteobacteria; c__Alphaproteobacteria; o__Rhodospirillales; f__Unknown Rhodospirillales family 1; g__; s__
EF023544.1.1805	0.1	0.1	0.1	0	0.1	0.1	0.2		0	0		0	0	0.1	0	0		0.1	0	0.1		0.1	k__SAR; p__Peronosporomycetes phylum incertae sedis; c__Peronosporomycetes; o__; f__; g__; s__
KJ465963.1.1484	0.3	0.1	0	0.1	0	0	0		0	0		0	0	0	0	0		0	0	0		0.3	k__Bacteria; p__Cyanobacteria; c__Oxyphotobacteria; o__Unknown Oxyphotobacteria order 1; f__; g__; s__
JF733432.1.1454	0	0	0	0	0	0	0		0	0		0	0	0	0	0		0	0	0		0.4	k__Bacteria; p__Cyanobacteria; c__Oxyphotobacteria; o__Synechococcales; f__Pseudoanabaenacea; g__Alkalinema; s__
JN656844.1.1514	0	0	0	0	0	0	0		0	0		0	0	0	0	0		0	0	0		0	k__Bacteria; p__Verrucomicrobia; c__OPB35 soil group; o__; f__; g__; s__
AY345549.1.1468	0	0	0	0	0	0	0		0	0		0	0	0	0	0		0	0	0		0	k__Bacteria; p__Bacteroidetes; c__Cytophagia; o__Cytophagales; f__Cytophagaceae; g__Arcicella; s__
LC076737.1.1430	0.6	0.2	0.2	0.7	0.7	0.1	0.2		0.1	0.1		0	0	0.7	0.1	0		0.2	0.4	0.3		0.5	k__Bacteria; p__Armatimonadetes; c__Armatimonadia; o__Armatimonadales; f__; g__; s__
JN090889.1.1795	0	0	0	0	0	0	0		0	0.2		0.3	0.2	0	0.1	0		0.9	0.4	1.3		0	k__Opisthokonta; p__; c__; o__; f__; g__; s__
HQ189113.1.1326	0	0	0	0	0	0	0		0	0		0	0	0	0	0		0	0	0		0.4	k__Bacteria; p__Cyanobacteria; c__Oxyphotobacteria; o__Synechococcales; f__Pseudanabaenaceae; g__; s__
HQ191292.1.2377	0.1	0.1	0.1	0	0.1	0.1	0.2		0	0		0	0.1	0.2	0	0		0	0.1	0.1		0	k__Opisthokonta; p__Chytridiomycota; c__Chytridiomycetes; o__Chytridiales; f__; g__; s__
KT625011.7512.9018	0.1	0.1	0.1	0	0	0	0		0.9	0.6		0.1	0.2	0	0.3	0.1		0	0	0		0	k__Chloromonas (Chloroplast); p__; c__; o__; f__; g__; s__
AJ586561.1.1939	0	0	0.1	0	0	0	0		0	0		0	0	0	0	0		0	0	0		0	k__Opisthokonta; p__Arthropoda; c__Insecta; o__Diptera; f__; g__; s__
FPLK01001770.16.1509	0	0	0	0	0	0	0		0	0		0	0	0	0	0		0	0	0		0	k__Bacteria; p__Actinobacteria; c__Coriobacteriia; o__Coriobacteriales; f__Coriobacteriaceae; g__; s__
LN880503.1.1517	0.2	0.1	0	0.2	0	0	0		0	0		0	0	0	0	0		1.1	0.6	1.2		0.3	k__Bacteria; p__Actinobacteria; c__Acidimicrobiia; o__Acidimicrobiales; f__; g__; s__
FJ625358.1.1509	0.1	0.1	0.1	0.2	0.1	0	0		0	0		0	0.1	0.2	0	0		0.1	0.1	0.1		0	k__Bacteria; p__Actinobacteria; c__Actinobacteria (class); o__Frankiales; f__Acidothermaceae; g__Unknown Acidothermaceae genus 1; s__
KX771893.1.1655	0.2	0.6	0.7	0.1	0.2	0	0		0	0		0	0	0	0	0		0.6	0	0.7		0.3	k__SAR; p__Ciliophora; c__Unknown Ciliophora class 1; o__; f__; g__; s__
HM069109.1.1499	0	0	0	0	0	0	0		0	0		0	0	0	0	0		0.1	0	0.2		0.3	k__Bacteria; p__Proteobacteria; c__Deltaproteobacteria; o__Oligoflexales; f__0319-6G20; g__; s__
HQ595226.1.1448	0	0	0	0	0	0	0		0	0		0	0	0	0	0		0	0	0		0.9	k__Bacteria; p__Chloroflexi; c__Chloroflexi Subdivision 2; o__; f__; g__; s__
KU514693.1.1501	0	0	0	0	0	0	0		0.3	0.1		0	0	0	0	0		0	0	0.1		0	k__Bacteria; p__Proteobacteria; c__Betaproteobacteria; o__Burkholderiales; f__Oxalobacteraceae; g__; s__
JF275037.1.1217	0.1	0.1	0.1	0.1	0.1	0	0		0.1	0.1		0	0	0.1	0	0		0.1	0.2	0.1		0	k__Bacteria; p__Proteobacteria; c__Alphaproteobacteria; o__Rhodospirillales; f__Acetobacteraceae; g__; s__
FPLS01016483.13.1519	0.3	0.2	0.1	0.3	0.1	0	0		0.2	0.3		0	0.1	0.1	0	0		0.2	0.3	0.4		0.1	k__Bacteria; p__Actinobacteria; c__Actinobacteria (class); o__Pseudonocardiales; f__Pseudonocardiaceae; g__Pseudonocardia; s__
JQ259954.1.2265	2.5	3.4	4.3	2.1	5.2	5.4	6.9		1.2	1		1.4	1.3	5	1	2.1		2.1	1.9	1.3		3.1	k__Archaeplastida; p__Chlorophyta; c__Trebouxiophyceae; o__; f__; g__; s__
FPLS01002178.12.1490	0	0	0	0	0	0	0		0	0		0	0	0	0	0		0.1	0	0.1		0	k__Bacteria; p__Acidobacteria; c__Solibacteres (Acidobacteria group 3); o__Solibacterales; f__Bryobacteraceae; g__Bryobacter; s__
EU978833.1.1490	1.8	0.8	0.7	2.5	1.3	0.3	0.4		0.7	0.9		0	0.4	1.5	0.1	0		2.2	2.9	2.2		1.1	k__Bacteria; p__Actinobacteria; c__Actinobacteria (class); o__Micrococcales; f__Microbacteriaceae; g__Frigoribacterium; s__
AB725346.1.1638	0	0	0.1	0.1	0.1	0.2	0		0.9	0.1		0	0	0	0	0.7		0.1	0.5	0.1		0.3	k__SAR; p__Ciliophora; c__Litostomatea; o__Haptoria; f__; g__; s__
LC076745.1.1434	0.2	0.1	0.1	0.3	0.3	0	0.1		0.1	0.2		0	0.1	0	0	0		0.2	0.3	0.3		0.5	k__Bacteria; p__Halanaerobiales phylum incertae sedis; c__Halanaerobiales class incertae sedis; o__Halanaerobiales; f__Unknown Halanaerobiales family 3; g__; s__
JQ855613.1.1242	0.2	0.2	0.2	0.4	0.2	0	0		0	0.1		0	0.1	0	0	0		0.1	0.2	0.1		0.1	k__Bacteria; p__Actinobacteria; c__Actinobacteria (class); o__Frankiales; f__; g__; s__
LT548272.1.1703	0	0	0	0	0	0	0		0.1	0.2		0.1	0.1	0	0.4	0		0	0	0.1		0	k__Opisthokonta; p__Basidiomycota; c__; o__; f__; g__; s__
DQ411862.1.1642	0	0	0	0.1	0.1	0	0		0.1	0.2		0	0.2	0.1	0	0		0	0	0		0	k__SAR; p__Ciliophora; c__Litostomatea; o__Haptoria; f__; g__; s__
FPLS01023137.30.1459	0.2	0	0	0	0.2	0	0		0	0.1		0	0	0	0	0		0	0	0		0.1	k__Opisthokonta; p__Nucleariida; c__Nucleariidae class incertae sedis; o__Nucleariidae order incertae sedis; f__Nucleariidae; g__Nuclearia; s__
HQ595219.1.1514	0	0	0	0	0	0	0		0	0		0	0	0	0	0		0.1	0	0.1		0.2	k__Bacteria; p__Proteobacteria; c__Deltaproteobacteria; o__Oligoflexales; f__0319-6G20; g__; s__
FPLS01058707.1.1600	0.1	0.1	0.1	0	0.1	0.2	0.2		2.8	1.2		0	0.1	0.1	0.2	0		0.1	0.2	0.1		0.1	k__SAR; p__Cercozoa; c__Glissomonadida class incertae sedis; o__Glissomonadida; f__; g__; s__
JF198859.1.1337	0.1	0.1	0.1	0.1	0	0	0		0	0		0	0	0	0	0		0.7	0.8	0.7		0.2	k__Bacteria; p__Armatimonadetes; c__Armatimonadia; o__Armatimonadales; f__; g__; s__
LC076706.1.1415	0.1	0.1	0.1	0.2	0.4	0.1	0		0.2	0.1		0	0	0.4	0	0		0.1	0.2	0.1		0.1	k__Bacteria; p__Proteobacteria; c__Alphaproteobacteria; o__Rhodospirillales; f__Acetobacteraceae; g__; s__
AB992163.1.1532	0.3	0.2	0.2	0.2	0	0	0		0	0		0	0.1	0	0	0		0	0	0		0	k__Bacteria; p__Proteobacteria; c__Alphaproteobacteria; o__Rhodospirillales; f__Acetobacteraceae; g__; s__
EF023499.1.1824	0.9	0.2	0.3	0.1	0.1	0	0.1		0	0.1		0	0	0.2	0	0		0.9	0.1	0.7		1.1	k__Amoebozoa; p__Lobosa; c__Tubulinea; o__Euamoebida; f__BOLA868; g__; s__
FPLL01008627.16.1514	0	0	0	0	0	0	0		0	0		0	0	0	0	0		0.9	0.1	1		0	k__Bacteria; p__Bacteroidetes; c__Sphingobacteriia; o__Sphingobacteriales; f__Unknown Sphingobacteriales family 1; g__; s__
MEPU01000006.21096.22602	0	0	0	0	0	0	0		0	0		0	0	0	0	0		0	0	0		0.1	k__Bacteria; p__Proteobacteria; c__Deltaproteobacteria; o__Bdellovibrionales; f__Bdellovibrionaceae; g__Unknown Bdellovibrionaceae genus 1; s__
AB991140.1.1413	0	0	0	0	0	0	0		0	0		0	0	0	0	0		0.1	0	0.1		0	k__Bacteria; p__Proteobacteria; c__Alphaproteobacteria; o__Rhodospirillales; f__Acetobacteraceae; g__Rhodovastum; s__
FPLS01020791.18.1521	0.1	0	0	0.1	0	0	0		0	0		0	0	0	0	0		0.3	0.3	0.4		0.1	k__Bacteria; p__Actinobacteria; c__Acidimicrobiia; o__Acidimicrobiales; f__Acidimicrobiaceae; g__CL500-29 marine group; s__
HQ327295.1.1545	0.2	0.3	0.2	0.5	0.2	0	0		0.2	0.3		0	0.1	0.8	0.1	0		0.6	0.5	0.5		0.2	k__Bacteria; p__Actinobacteria; c__Acidimicrobiia; o__Acidimicrobiales; f__Acidimicrobiaceae; g__CL500-29 marine group; s__
KM870695.1.1748	0.2	0.1	0	0	0	0	0.1		0.5	0.2		0	0.1	0	0.1	0		0.2	0.3	0.2		0.1	k__SAR; p__Cercozoa; c__Glissomonadida class incertae sedis; o__Glissomonadida; f__; g__; s__
JX967352.1.1485	0	0	0	0	0	0	0		0	0		0.1	0	0	0	0		0	0	0		0	k__SAR; p__Cercozoa; c__Glissomonadida class incertae sedis; o__Glissomonadida; f__; g__; s__
JN023224.1.1502	0.2	0	0	0	0.2	0	0		0	0		0	0	0	0	0		0	0	0.1		0.4	k__Bacteria; p__Proteobacteria; c__Deltaproteobacteria; o__Myxococcales; f__Haliangiaceae; g__Haliangium; s__
GQ995264.1.1766	0.2	0.5	0.2	0.5	0.3	0	0		0	0		0	0	0	0	0		0.2	0.4	0.6		0	k__Opisthokonta; p__Chytridiomycota; c__Chytridiomycetes; o__Chytridiales; f__; g__; s__
	100	100	100	100	100	100	100		100	100		100	100	100	100	100		100	100	100		100

## Sheet: TS10 - Abun Table MetagenomeSSU
taxonomy	MG19	MG28	MG23	MG7	MG8	MG5	MG28	MG31	MG27	MG6	MG22	MG12	MG8	MG29	MG26	MG21	MG12	MG25	MG30	MG11	MG24	MG3	MG3	MG14	MG32
root	52850	49199	10992	11080	65329	20416	142951	28558	20812	13825	60404	95843	11768	0	22102	0	34682	7933	14589	21717	20301	93151	16725	11453	21601
root; Chloroplast	8526	10935	1378	1157	5978	2303	31669	6722	987	1921	4013	10578	1172	0	1750	0	3793	1087	1491	2286	2825	6919	1263	1044	4527
root; Chloroplast; Eukaryota (Chloroplast)	8526	10935	1378	1157	5978	2303	31669	6722	987	1921	4013	10578	1172	0	1750	0	3793	1087	1491	2286	2825	6919	1263	1044	4527
root; Chloroplast; Eukaryota (Chloroplast); Castanea (Chloroplast)	57	2	14	9	47	12	14	42	10	17	13	14	7	0	4	0	8	7	9	16	30	122	14	6	23
root; Chloroplast; Eukaryota (Chloroplast); Castanea (Chloroplast); Castanea mollissima (Chinese chestnut) (Chloroplast)	57	2	14	9	47	12	14	42	10	17	13	14	7	0	4	0	8	7	9	16	30	122	14	6	23
root; Chloroplast; Eukaryota (Chloroplast); Chloromonas (Chloroplast)	102	10514	5	7	41	53	30395	51	103	31	295	5484	9	0	454	0	1970	6	8	16	39	2744	464	41	51
root; Chloroplast; Eukaryota (Chloroplast); Chloromonas (Chloroplast); Chloromonas radiata (Chloroplast)	102	10514	5	7	41	53	30395	51	103	31	295	5484	9	0	454	0	1970	6	8	16	39	2744	464	41	51
root; Chloroplast; Eukaryota (Chloroplast); Koliella (Chloroplast)	422	109	1073	128	1046	902	347	636	393	289	290	122	189	0	383	0	43	822	1056	1211	1798	496	103	277	131
root; Chloroplast; Eukaryota (Chloroplast); Koliella (Chloroplast); Koliella longiseta (Chloroplast)	422	109	1073	128	1046	902	347	636	393	289	290	122	189	0	383	0	43	822	1056	1211	1798	496	103	277	131
root; Main genome	41185	37951	9500	9604	57711	17695	110389	19517	19701	11409	56151	84323	10270	0	20222	0	30567	6731	12957	18885	17107	85321	15274	10132	15557
root; Main genome; Bacteria	10077	202	6722	6468	35714	12286	451	3959	5896	5743	5129	4337	6324	0	6227	0	1652	4806	10745	13557	11965	35084	6142	6784	5206
root; Main genome; Bacteria; Bacteria (superkingdom)	10077	202	6722	6468	35714	12286	451	3959	5896	5743	5129	4337	6324	0	6227	0	1652	4806	10745	13557	11965	35084	6142	6784	5206
root; Main genome; Bacteria; Bacteria (superkingdom); Acidobacteria superphylum	781	6	328	946	4102	359	30	313	400	221	689	83	777	0	251	0	37	247	725	605	582	548	76	285	204
root; Main genome; Bacteria; Bacteria (superkingdom); Acidobacteria superphylum; Acidobacteriota	781	6	328	946	4102	359	30	313	400	221	689	83	777	0	251	0	37	247	725	605	582	548	76	285	204
root; Main genome; Bacteria; Bacteria (superkingdom); Acidobacteria superphylum; Acidobacteriota; Acidobacteriae	776	6	314	939	4078	351	26	310	396	218	682	71	774	0	250	0	29	235	697	586	576	511	70	276	159
root; Main genome; Bacteria; Bacteria (superkingdom); Acidobacteria superphylum; Acidobacteriota; Acidobacteriae; Acidobacteriales	760	2	204	933	4032	246	2	299	368	201	656	62	764	0	243	0	25	159	543	506	429	470	64	252	156
root; Main genome; Bacteria; Bacteria (superkingdom); Acidobacteria superphylum; Acidobacteriota; Acidobacteriae; Acidobacteriales; Acidobacteriaceae (Subgroup 1)	760	2	204	933	4032	246	2	299	368	201	656	62	764	0	243	0	25	159	543	506	429	470	64	252	156
root; Main genome; Bacteria; Bacteria (superkingdom); Acidobacteria superphylum; Acidobacteriota; Acidobacteriae; Acidobacteriales; Acidobacteriaceae (Subgroup 1); Granulicella	642	2	136	765	3351	187	2	244	303	163	566	46	649	0	199	0	16	126	412	381	325	348	50	203	124
root; Main genome; Bacteria; Bacteria (superkingdom); Acidobacteria superphylum; Acidobacteriota; Acidobacteriae; Acidobacteriales; Acidobacteriaceae (Subgroup 1); Terriglobus	118	0	68	168	681	59	0	55	65	38	90	16	115	0	44	0	9	33	131	125	104	122	14	49	32
root; Main genome; Bacteria; Bacteria (superkingdom); Acidobacteria superphylum; Acidobacteriota; Acidobacteriae; Paludibaculum order incertae sedis	3	0	9	3	16	6	2	1	6	2	3	1	2	0	4	0	0	6	33	7	6	5	1	6	2
root; Main genome; Bacteria; Bacteria (superkingdom); Acidobacteria superphylum; Acidobacteriota; Acidobacteriae; Paludibaculum order incertae sedis; Paludibaculum family incertae sedis	3	0	9	3	16	6	2	1	6	2	3	1	2	0	4	0	0	6	33	7	6	5	1	6	2
root; Main genome; Bacteria; Bacteria (superkingdom); Acidobacteria superphylum; Acidobacteriota; Acidobacteriae; Paludibaculum order incertae sedis; Paludibaculum family incertae sedis; Paludibaculum	3	0	9	3	16	6	2	1	6	2	3	1	2	0	4	0	0	6	33	7	6	5	1	6	2
root; Main genome; Bacteria; Bacteria (superkingdom); Acidobacteria superphylum; Acidobacteriota; Acidobacteriae; Solibacterales	13	4	101	3	30	99	22	10	22	15	23	8	8	0	3	0	4	70	121	73	141	36	5	18	1
root; Main genome; Bacteria; Bacteria (superkingdom); Acidobacteria superphylum; Acidobacteriota; Acidobacteriae; Solibacterales; Solibacteraceae	13	4	101	3	30	99	22	10	22	15	23	8	8	0	3	0	4	70	121	73	141	36	5	18	1
root; Main genome; Bacteria; Bacteria (superkingdom); Acidobacteria superphylum; Acidobacteriota; Acidobacteriae; Solibacterales; Solibacteraceae; Candidatus Solibacter	10	3	75	1	12	60	9	5	16	9	12	5	4	0	2	0	1	59	65	56	114	29	4	16	1
root; Main genome; Bacteria; Bacteria (superkingdom); Acidobacteria superphylum; Acidobacteriota; Holophagae	5	0	14	7	24	8	4	3	4	3	7	12	3	0	1	0	8	12	28	19	6	37	6	9	45
root; Main genome; Bacteria; Bacteria (superkingdom); Acidobacteria superphylum; Acidobacteriota; Holophagae; Holophagales	5	0	14	7	24	8	4	3	4	3	7	12	3	0	1	0	8	12	28	19	6	37	6	9	45
[truncated: 261 more rows]

[truncated: 2 more sheets: Table S11 - BARRNAP results, Table S12 - CoverM-Mapping]
